# Supplementary material for: Neuronal heterogeneity and stereotyped connectivity in the auditory afferent system
Source: Nat Commun. 2018 Sep 12;9:3691. doi: 10.1038/s41467-018-06033-3 (PMC6135759; doi:10.1038/s41467-018-06033-3)
Supplement: Supplementary file 4 — Supplementary Data 2 [file 41467_2018_6033_MOESM4_ESM.xlsx]

## Sheet: Supp2-Adult genetic markers exp
	SGN1a	SGN1b	SGN1c	SGN2
A330050F15Rik	0.61784	0.673284	0.890578	0
A530058N18Rik	0.775793	0.492798	0.790961	0
A730017C20Rik	0.175037	0.155777	0.231701	1.69058
A930011O12Rik	1.21322	1.30752	0.895946	0.398803
Aacs	0.32283	0.270398	0.202964	0.661801
Aak1	6.13773	6.98017	4.78159	2.98093
Abca5	0.709568	0.762095	0.639864	0.262252
Abcb4	0.096304	0.0836518	0.144878	1.42516
Abcc8	0.482117	0.532895	0.361035	0.110036
Abcd2	0.566054	0.810115	0.489054	0
Abcf2	1.99394	1.93511	1.75451	1.29495
Abcf3	1.35839	1.36674	1.37785	0.59194
Abcg4	1.40098	1.68722	1.2438	0.44049
Abhd11	0.360094	0.390836	0.443909	0.989879
Abhd12	6.57199	8.8982	6.28785	21.4302
Abhd16a	1.20213	1.36799	1.1617	1.79295
Abhd2	0.0924497	0.117624	0.177511	1.47957
Abhd3	2.0015	1.43694	2.77027	0.38695
Abhd6	0.752771	0.771358	0.833347	0.317302
Abhd8	2.37457	2.41215	2.25816	1.07445
Abi2	0.605447	0.608248	0.71123	1.74927
Abl2	0.407212	0.369674	0.475415	0.971716
Ablim1	2.08377	2.03337	2.2499	6.3964
Ablim2	7.11367	7.81079	6.73024	5.49721
Ablim3	0.189633	0.1814	0.3141	1.19301
Acadl	2.29296	2.04402	2.43809	7.22707
Acadsb	0.367737	0.484419	0.380233	0.922936
Ackr1	0.899953	0.723855	0.79482	0.129022
Aco2	7.63317	6.68537	8.71567	2.09026
Acox1	1.45264	1.36322	1.60398	3.93139
Acox3	0.57889	0.530218	0.529509	0.106908
Acsl1	0.351951	0.505673	0.29462	0.742823
Acsl5	0.489999	0.301648	0.986305	0.655239
Acsl6	2.57908	2.3731	2.462	1.47079
Actb	8.7571	8.75626	8.69355	15.5349
Actl6b	0.68163	0.763066	0.495887	0.207333
Actn2	0.00602087	0.00798185	0.0395604	0.52819
Actn4	0.278418	0.285763	0.278001	0.795329
Acvr1	0.171308	0.174387	0.160196	0.929216
Acyp2	1.13144	1.08228	1.17067	0.388249
Adal	0.437522	0.400168	0.433769	0.0870858
Adam11	0.353051	0.582402	0.0632977	0
Adam17	0.178671	0.14985	0.168615	0.718182
Adam19	0.0108086	0.00841594	0.0136113	2.03655
Adam22	4.55367	4.94704	4.04291	6.97291
Adam23	9.03421	13.3484	7.30343	3.4047
Adck1	0.741583	0.744822	0.874485	0.241712
Adcy1	3.62938	4.29141	4.10627	1.85289
Adcy2	0.0795212	0.0637548	0.326003	1.4749
Add2	1.6813	1.45682	1.46383	0.737823
Add3	0.697697	0.486652	0.579736	0.0837894
Adhfe1	0.0141829	0.0240891	0.0326711	0.474187
Adi1	0.588265	0.61288	0.48611	1.01753
Adipor1	1.72317	1.86999	1.64524	3.05536
Adrbk1	0.531997	0.448507	0.499621	1.10509
Adss	1.75339	1.41642	2.02698	0.845196
Aes	1.77295	1.67424	1.3997	0.627901
Afap1l1	0.267458	0.143872	1.12074	0
Aff3	0.13401	0.0601182	0.10469	0.717664
Aff4	1.0014	1.02285	0.896812	2.08911
Agpat2	0.0168097	0.0143487	0.0226671	0.368247
Agpat3	0.620934	0.677924	0.618437	9.4766
Agpat4	0.105395	0.128479	0.0530542	1.49578
Agpat6	1.35789	1.25553	1.3731	0.480863
Ahctf1	0.177599	0.15882	0.195776	0.539863
Ahcyl1	3.09225	2.56374	3.12881	1.28077
Ahcyl2	5.42487	3.87625	4.55301	1.46727
Ahsa1	2.46783	2.67827	2.62684	1.37853
AI413582	0.346036	0.320294	0.422456	1.78019
AI464131	1.03855	0.899273	1.04849	0.349921
AI854703	0.956238	1.05932	0.667883	0
Aida	0.139391	0.142791	0.115305	0.679788
Aifm1	1.05241	0.95722	1.28411	0.369599
Aifm3	0.670417	0.760638	0.667894	0
Ak1	3.81674	3.40335	3.22348	1.25892
Akap12	7.09536	5.47146	6.66552	11.3782
Akap13	0.134149	0.147344	0.22317	0.704883
Akr1a1	8.85332	8.59933	8.63271	15.8604
Akr1b10	0.0339408	0.0402841	0.0231172	0.399192
Alcam	0.188638	0.284125	0.0310496	1.2391
Aldh18a1	0.519932	0.61076	0.559933	0.135003
Aldh1a3	9.06752	11.588	9.54423	1.28693
Aldh2	0.182385	0.238339	0.132566	1.14301
Aldh7a1	0.239058	0.263284	0.248628	0.780546
Aldoc	5.53343	5.56438	6.07395	2.14158
Alg11	0.395545	0.34315	0.389756	1.0316
Alpk2	0.0636887	0.0156794	0.355755	2.58076
Amigo3	3.07753	2.97793	3.72605	0.334199
Ammecr1	0.0182832	0.0136456	0.00687758	0.354704
Amot	0.692031	0.548059	0.453856	0.0554218
Amotl2	0.376027	0.383468	0.329471	1.38209
Amph	6.41316	6.08861	6.88506	3.60036
Amy1	0.198412	0.217383	0.121958	0.909609
Ank1	1.51371	1.55613	1.1547	0.140498
Ank2	12.6111	9.96947	15.8802	15.2458
Ank3	1.49573	1.38061	1.52278	0.395591
Ankfy1	0.17182	0.168335	0.138672	0.690858
Ankmy2	0.504932	0.504255	0.462857	1.00512
Ankrd12	0.54491	0.594051	0.49562	1.07427
Ankrd13d	0.898483	0.832395	1.01608	0.207531
Ankrd29	1.07596	0.968838	1.27157	0.68158
Ankrd39	0.210708	0.23219	0.16902	0.644839
Ankrd55	0.445259	0.567319	0.50439	0
Ankrd9	0.578909	0.4653	0.71272	0.0852248
Anks1b	0.300158	0.542603	0.0801042	0.511242
Ano2	0.00109289	7.74e-05	0.000902506	1.09209
Ano3	0.298844	0.426086	0.314993	0.81416
Anp32a	0.351288	0.339788	0.335106	0.836576
Anp32b	0.436572	0.639248	0.394066	1.66942
Anxa5	5.55587	2.82883	4.73576	1.41205
Anxa6	9.20252	7.7781	8.85509	1.76767
Anxa7	0.914068	1.05133	0.544414	2.47251
Ap1s2	2.25168	2.57644	2.17996	4.09445
Ap2a2	0.617844	0.696789	0.533203	3.38441
Ap2m1	1.26265	1.14407	1.49481	0.713408
Ap3b2	2.43541	2.58663	2.23932	1.28124
Ap3m2	0.608473	0.578813	0.447476	1.42159
Apba1	2.40018	2.23116	2.77403	1.40347
Apba2	0.944044	0.714121	1.69928	2.19467
Apbb1	3.49358	2.94713	2.73247	0.943958
Apbb3	1.3699	1.33633	1.9581	5.80254
Apc	3.15934	3.19883	3.17464	2.08566
Aph1b	0.641175	0.334314	1.17173	0.1078
Aplp1	2.34563	2.38118	2.03745	2.61693
Apobec1	0.00856645	0.00339558	0.0101675	0.729237
App	7.06018	5.49722	6.7897	3.68021
Arap1	0.0189048	0.0256223	0.00981703	0.344105
Arap2	0.00196919	0.00389068	0.00176241	1.18668
Arc	0.318858	0.136769	0.337529	0.955681
Arel1	0.901511	1.02452	1.00993	0.109927
Arf4	1.27737	1.25437	1.3338	3.65398
Arglu1	0.587301	0.631271	0.392491	1.19399
Arhgap1	0.305925	0.348626	0.328536	0.808118
Arhgap21	0.661092	0.65415	0.543274	0.17232
Arhgap22	0.193248	0.154189	0.199606	0.960457
Arhgap24	1.43018	1.37553	1.55102	4.71511
Arhgap31	1.6034	0.995248	1.12261	0.290005
Arhgdia	0.8913	0.925944	0.813919	2.36481
Arhgdig	0.378838	0.335874	0.615121	1.14779
Arhgef17	1.16178	1.35078	1.00442	0.756361
Arhgef2	2.18187	1.7624	2.35866	0.246331
Arhgef28	0.0731535	0.0436885	0.0637961	0.398805
Arhgef3	0.394255	0.372784	1.13278	1.33845
Arhgef4	2.0559	1.86052	3.63275	2.11709
Arhgef6	0.913095	0.9786	0.892564	0.260191
Arl4c	1.07754	1.16892	1.01811	0.179232
Arl4d	0.239249	0.254899	0.244492	0.984867
Arl6ip4	0.720425	0.743823	0.688479	0.279102
Armc1	1.41695	1.38214	1.40268	0.890528
Armc5	0.262279	0.232718	0.280873	0.694738
Armcx1	2.51986	2.43599	2.36088	1.86434
Arnt	0.211775	0.193811	0.188252	0.666363
Arpc1a	2.33879	2.3468	2.03046	3.15226
Arpc4	1.44175	1.39817	1.31336	2.50478
Arpc5	0.54598	0.55073	0.508865	2.97697
Arpp21	0.391955	0.599702	0.111613	0.0613323
Arrb1	0.401808	0.447331	0.531103	1.07358
Arsg	0.0926565	0.0786184	0.0390206	0.133168
As3mt	0.435385	0.411447	0.224455	1.24304
Asah1	0.797937	0.764245	0.725298	1.69292
Asap3	0.0569243	0.0789284	0.0687674	1.58306
Asb13	3.47634	3.35009	3.692	0.434078
Asb8	1.80718	1.60843	1.54493	0.966944
Asic1	2.2432	2.11025	1.9117	0.628252
Asic3	11.0268	13.3218	15.3147	9.79668
Asl	0.130997	0.128477	0.158613	0.62049
Asna1	1.31304	1.3602	1.58121	0.799299
Asns	3.85969	3.78212	6.13191	3.40859
Asnsd1	0.444277	0.464774	0.440602	1.01869
Aspa	0.0748371	0.0486782	0.0314441	0.036818
Aspg	0.00176946	0.000251845	0.00120576	0.558531
Asphd2	0.560773	0.636079	0.570985	2.96385
Aspscr1	1.07638	1.19611	1.07812	1.93238
Astn1	0.344469	0.342769	0.340869	2.59797
Astn2	0.0995734	0.0796657	0.0628838	0.527326
Atad1	1.83408	1.81963	2.13084	1.06718
Atcay	1.30727	1.35771	1.20077	0.671491
Atf3	0.582633	1.42337	0.282603	1.43992
Atg12	1.06701	1.21494	1.10718	2.38512
Atg4b	1.42084	1.39478	1.61452	2.18084
Atg4d	0.858828	0.80481	0.893684	0.393818
Atmin	0.879595	0.889969	0.735083	0.343008
Atox1	0.584647	0.683979	0.524024	2.73218
Atp11b	0.5602	0.428761	0.485257	1.99294
Atp13a2	1.72803	1.42908	1.51917	0.753171
Atp13a3	0.287992	0.23542	0.298881	1.0988
Atp1a3	62.6542	66.705	62.572	13.0057
Atp1b1	46.8336	47.9347	43.0467	6.60628
Atp2a2	5.06912	4.84235	5.33897	2.65754
Atp2b1	0.839718	0.726447	0.693166	1.51337
Atp2b2	4.02156	3.81646	3.19218	1.23949
Atp2b4	0.00610994	0.00484459	0.00171386	0.577835
Atp2c1	0.930122	0.892501	0.739439	1.54499
Atp5a1	29.4386	26.0714	30.4142	13.7259
Atp5b	51.9142	47.6947	55.3962	18.9237
Atp5c1	13.1576	11.9263	15.105	6.4338
Atp5d	5.56511	4.9817	5.65664	3.57775
Atp5f1	5.30949	4.9258	6.0877	2.15588
Atp5g1	0.688706	0.577417	0.777735	0.25597
Atp5g3	7.67624	7.18459	7.80926	3.3645
Atp5h	1.94622	1.73716	1.92175	1.28699
Atp5j	6.1303	5.94753	6.04359	4.00987
Atp5j2	1.72878	1.66316	1.56109	1.17677
Atp5o	4.05033	3.68058	4.10291	2.1862
Atp5sl	1.20356	1.16024	1.19685	0.418528
Atp6ap2	5.19364	5.01012	5.50984	3.18259
Atp6v1a	5.21485	4.96219	5.36207	3.51003
Atp6v1b2	14.1115	13.8475	15.8002	8.39239
Atp6v1d	3.36643	3.24721	3.3913	2.19302
Atp6v1g1	0.174535	0.154687	0.463752	0.619401
Atp6v1g2	9.86291	10.1423	9.61465	1.23221
Atp6v1h	4.95214	4.92592	4.66654	3.25099
Atp8a1	0.523786	0.572123	0.474937	2.48334
Atp8a2	3.19083	2.90809	3.10744	9.25288
Atp8b2	0.857019	0.879796	0.843673	0.410404
Atp9b	0.738853	0.893484	0.681676	0.173768
Atxn1	0.620792	0.630899	0.481572	0.162227
Atxn2	1.30519	1.26047	1.29404	0.570152
Atxn7l3	0.794378	0.782075	0.762495	0.33317
Auh	2.75035	2.42288	3.14734	0.935436
Aurkaip1	1.12711	1.1322	1.03543	2.00919
AW549877	0.516967	0.454949	0.502814	1.09751
Azin1	2.71033	2.14863	2.2705	0.896537
B230118H07Rik	0.964003	0.995516	0.960329	0.447881
B230219D22Rik	0.777058	1.08471	0.651209	2.02954
B3galt1	0.670136	0.612911	0.683568	0.258977
B3galt5	1.03443	1.55083	1.04045	0.0361718
B3gat1	0.173189	0.0229466	1.07331	0.00442393
B3gnt2	0.318056	0.343409	0.301384	0
B4galt5	0.338432	0.390764	0.259428	0.922952
B4galt6	0.558589	0.603434	0.454432	0.125147
B930041F14Rik	1.4247	1.34257	1.5843	0.714233
Bag3	0.212626	0.355701	0.639074	2.45018
Bai1	0.360538	0.375904	0.256046	2.52292
Bai3	0.183861	0.333437	0.0828687	0.442237
Banp	0.177812	0.245746	0.173828	0.6625
Bap1	2.09222	1.90339	2.21973	1.39998
Basp1	0.237155	0.189355	0.0583079	0.820145
Bbx	0.313571	0.275319	0.417041	2.08511
BC003331	1.14652	1.19642	1.19773	0.650665
BC023829	0.79319	0.871264	1.05111	0.310891
BC048546	1.34501	1.41708	0.687492	0.142521
Bcat1	3.83763	3.94776	4.13156	0.113928
Bccip	0.683451	0.702543	0.606981	1.26356
Bckdhb	0.980627	0.928785	0.888791	0.25713
Bckdk	0.800563	0.866919	0.712078	0.369594
Bcl2	0.278436	0.325245	0.301223	0.74817
Bcl2l2	0.709601	0.779929	0.764028	1.43065
Bdh1	1.01574	0.922762	0.810732	0.399028
Bean1	0.084024	0.0760226	0.107806	5.80095
Bend4	0.0617825	0.0950709	0.0852755	0.850055
Bend6	4.45756	5.13257	4.27652	0.566896
Best3	0.845218	0.271317	0.767969	0.0895311
Bex1	0.00457077	0.0198658	0.00144744	1.21167
Bin1	1.86558	1.70866	1.41682	0.725658
Bmpr1a	0.352451	0.437578	0.333814	2.40289
Bnip3l	0.727768	0.656758	0.778859	1.69436
Bpnt1	1.36889	1.38163	1.3286	0.49593
Brat1	0.209849	0.211058	0.150765	0.614023
Bri3bp	0.862024	0.889073	0.989582	0.422482
Brinp1	0.958574	0.680711	0.65846	1.41363
Brinp2	0.169222	0.168111	0.154414	0.655721
Brms1	0.191143	0.17534	0.194057	0.548572
Brms1l	0.656419	0.698734	0.717885	0.235653
Bsn	0.751564	0.748613	0.860686	1.91866
Btbd3	0.419096	0.372069	0.591753	0.0442393
Btbd9	8.1468	9.14862	0.757329	0.836923
Btg2	0.598701	0.852502	0.287535	2.23764
Bub3	1.36598	1.47721	1.22918	0.655172
Bzrap1	0.601793	0.540812	0.599722	0.00829233
Bzw1	0.790455	0.807639	0.786109	1.51355
C530008M17Rik	0.834017	0.932494	0.243193	0.289894
Cab39l	1.06878	1.55186	0.500696	1.06505
Cables2	0.741446	0.656001	0.843253	0.238135
Cabp1	1.40083	1.55012	1.13077	0.146507
Cacfd1	1.4528	1.81681	1.27301	0.716598
Cachd1	0.0527331	0.0570957	0.0830988	1.20027
Cacna1b	0.0376092	0.0243179	0.240315	0.894061
Cacna1c	0.145014	0.0989361	0.0582833	0.709336
Cacna1e	0.023067	0.106947	0.00276251	0.660153
Cacna1g	0.00050235	0.0034512	5.53e-05	0.628633
Cacna2d2	0.00365923	0.00306783	0.01873	0.575128
Cacnb3	2.1465	1.75109	2.14878	0.814373
Cacnb4	2.07604	1.98043	1.48257	1.08755
Cacng2	0.324022	0.299538	0.433181	0.00369007
Cacng5	0.226281	0.422659	0.0987243	7.71914
Cadm1	2.4696	2.09414	1.58824	1.57268
Cadm3	1.81175	1.36277	1.48676	0.482097
Calb1	1.77214	0.0566513	0.156061	0
Calb2	38.0677	5.92927	190.887	0.858488
Calcoco1	0.60711	0.724823	0.507647	1.32451
Calm1	27.2138	32.8283	25.7065	7.22293
Calm2	25.6943	29.4411	20.965	9.07215
Calu	1.10564	1.1251	1.15306	2.07341
Camk2b	0.691588	0.798999	0.310722	0.990593
Camk2g	3.76058	5.38854	2.75331	0.891427
Camk2n1	0.345154	0.205507	0.2498	0.936574
Caml	0.492499	0.558235	0.388259	1.15527
Camta1	3.85321	3.61834	2.75835	1.85547
Canx	5.93042	5.53394	5.57299	9.4739
Cap1	0.684629	0.675678	0.699756	1.92382
Cap2	0.591882	0.679559	0.641118	0
Capn2	3.32208	3.47706	3.6303	0.787419
Capn5	0.0870076	0.0697514	0.0783867	0.834645
Caprin1	2.77412	3.09423	2.37598	4.33837
Capza2	2.85325	3.00671	3.13665	5.08474
Capzb	3.4976	3.27524	4.06416	7.88305
Car12	2.19902	1.03014	1.73618	0.249748
Car2	0.183895	0.180885	0.994631	0
Car7	0.646618	0.682057	0.699702	0.0353093
Carkd	1.01734	0.926193	1.12899	2.27596
Cars2	0.26806	0.28711	0.292889	1.03194
Casc4	0.394211	0.439621	0.425785	1.21101
Cask	0.706038	0.871055	0.936365	1.5732
Casq1	0.410768	0.973576	0.0112494	0.037275
Casz1	0.459003	0.123197	0.283974	0.018409
Cat	1.39291	1.63395	1.3531	0.440523
Cbfa2t2	0.602606	0.641078	0.690357	0.185531
Cbfb	0.635118	0.635276	0.335287	3.26164
Cblb	0.106698	0.083203	0.161208	1.50241
Cbs	0.00287212	0.000576812	0.005132	0.334491
Cbx5	0.918885	0.961523	0.993064	2.02195
Cbx6	0.93722	0.727207	1.16266	0.42992
Ccbe1	0.35753	0.467021	0.393607	0
Ccdc109b	0.0647594	1.06602	0.000460107	0.313284
Ccdc136	1.09984	1.046	0.907836	0.257394
Ccdc155	1.03974	0.58598	0.539387	0.00369007
Ccdc157	0.263258	0.254348	0.29159	0.674641
Ccdc184	0.836728	0.645231	0.402678	0.0346576
Ccdc74a	0.17577	0.16603	0.208946	0.617479
Ccdc85a	1.16363	1.19076	1.15226	0.509484
Ccdc85b	0.668164	0.722236	0.553002	0.256191
Ccdc88a	0.832826	0.710353	0.751258	1.39673
Ccrn4l	0.355305	0.357666	0.447868	0.89491
Ccser2	3.0904	3.34281	3.78368	4.80158
Cct2	2.40095	2.72921	2.53983	4.20344
Cct5	4.10376	4.21371	4.01902	5.66801
Cct8	6.29785	6.0553	6.55429	3.96132
Cd151	0.225813	0.234656	0.12554	1.20632
Cd164	3.56978	4.29475	3.84114	2.3936
Cd164l2	0.164937	1.14757	0.0518782	0
Cd24a	9.61751	4.74486	22.4033	11.3569
Cd302	0.992964	1.03325	0.326805	0.00435798
Cd47	0.805126	0.604625	0.754102	1.25051
Cd59a	2.02683	1.91375	1.48184	0.663726
Cd74	0.000706219	0.000246368	0	1.19332
Cd81	4.7171	4.81591	3.29806	5.55256
Cd99l2	1.32444	1.44347	1.4539	0.741796
Cda	0.962995	1.28958	0.478089	1.32287
Cdc14a	0.137715	0.163567	0.2669	1.30425
Cdc37l1	0.919059	0.885912	0.928821	0.240165
Cdc42	5.13342	5.38083	4.64603	8.03612
Cdc42ep4	0.0950917	0.0917611	0.0601061	0.816328
Cdh23	0.415891	0.278657	0.0258628	0.0868757
Cdh4	0.174601	0.437215	0.153476	0.898068
Cdh9	0.615645	0.053703	0.964905	0.0182909
Cdip1	5.70636	5.65673	5.51213	2.39904
Cdk14	2.05323	2.88854	0.879824	0.00369007
Cdk15	0.546691	0.176772	1.69988	0.869378
Cdk5rap3	0.236924	0.229046	0.263518	0.840208
Cdr1	2.72604	3.51423	1.62974	0.583529
Cdr2	0.217269	0.640377	0.208754	0.385844
Cdr2l	1.40024	1.14068	2.16012	0.835634
Cds1	3.08703	3.0487	5.08164	0.731777
Celf4	0.427577	0.407399	0.251121	1.15028
Celsr2	0.968508	0.966982	0.715905	0.188337
Cend1	10.0151	9.58122	10.6115	3.18132
Cep170	0.542472	0.496637	0.486296	0.9595
Cep19	0.857446	0.802979	0.988016	0.267715
Cep83os	0.245339	0.185094	0.259326	0.894783
Cerk	2.54439	2.43732	3.03273	0.283018
Cers4	0.637162	0.546337	0.440339	0.0678683
Ces2g	0.00222689	0.00295833	0.0173097	1.01763
Cetn3	0.699504	0.693478	0.595305	1.29057
Cggbp1	0.397342	0.511275	0.46613	0.858117
Cgrrf1	1.00539	1.11352	0.895013	0.548
Chchd10	6.72201	6.12308	7.52309	0.883433
Chd3	0.66988	0.691383	0.458439	3.1595
Chd3os	0.785804	0.789944	0.946798	0.275199
Chd4	1.19236	1.14655	1.05185	2.05135
Chd7	0.262246	0.262702	0.187052	0.629948
Chga	8.32472	7.363	8.75108	2.57712
Chgb	19.7328	16.2526	12.7521	1.00757
Chmp2b	1.12871	0.928519	1.12458	1.87801
Chmp5	1.38698	1.41326	1.32005	2.24384
Chn1	3.18139	3.68429	3.03024	0.636903
Chn2	0.00501292	0.013525	0.000937009	0.21344
Chordc1	1.6817	1.68701	1.73777	0.765307
Chrna4	0.145195	0.0289609	0.439878	0
Chst14	0.0341366	0.0241929	0.0306113	0.371995
Chst9	0.0334313	0.342172	0.000254117	0
Cib2	1.63907	1.98387	0.641025	0.114997
Cilp	0.00113679	0.0060725	0.000171558	13.2558
Cish	0.232788	0.300277	0.187243	1.17409
Ckap4	0.442823	0.429177	0.357633	1.25134
Ckap5	1.94033	1.98672	1.74784	1.02233
Ckb	25.9654	25.2881	32.9713	11.2592
Ckmt1	9.40281	10.3169	12.8421	4.1986
Ckmt2	0.581165	0.570216	0.0583761	0
Cldn11	0.140167	0.00109557	0.00869537	0
Cldn25	0.419774	0.384688	0.383295	0.686585
Cldn9	0.00127307	0	0	0.57855
Clec16a	1.9332	1.78485	2.13217	0.858162
Clec2l	4.82617	4.66892	5.74018	0.0321922
Clic1	0.0418128	0.0381297	0.039658	1.34407
Clk1	1.37441	1.41432	1.04828	2.71732
Clk4	0.769522	0.713612	0.638184	1.2975
Clrn1	0.770964	1.18523	0.48484	1.01668
Clstn1	10.089	9.67629	10.6889	4.68452
Clstn3	2.19277	2.4839	1.95404	0.349736
Clta	5.82149	6.38423	6.06875	4.44418
Cltc	8.85705	8.1369	8.89177	5.21701
Clu	5.8303	5.99696	7.35419	10.3885
Cluh	1.21925	1.15109	1.19922	0.468149
Cmc2	0.590706	0.551868	0.708684	0.105311
Cmtm4	0.209658	0.184325	0.208729	0.708583
Cmtm5	0.118475	0.128855	0.0759529	0.119824
Cmtr1	1.42231	1.39126	1.42382	0.609611
Cnksr2	0.167908	0.201399	0.10752	0.678265
Cnot7	1.44264	1.24424	1.43462	0.726125
Cnot8	0.853784	0.956986	0.772138	1.85788
Cnppd1	0.311526	0.313816	0.290993	0.947245
Cnpy2	0.391607	0.481415	0.36077	0.875823
Cnrip1	0.80391	0.766622	0.810932	1.79109
Cntn2	1.08343	1.21171	0.718572	2.42907
Cntnap1	1.78178	1.98098	1.39498	0.693083
Cntnap4	0.823159	0.802569	0.470522	0
Cog6	1.04135	0.978257	1.21508	0.310895
Col27a1	0.347527	0.125918	0.431269	0.0285671
Col9a2	0.0100416	0.0202752	0.00730195	0.911114
Colq	0.473066	0.131583	0.92907	0
Commd7	0.340284	0.397876	0.333781	0.819793
Commd8	0.440703	0.506603	0.422541	1.27534
Comt	1.24969	1.40549	1.20334	0.703933
Copa	2.72473	2.92095	2.41397	4.15266
Coprs	1.40828	1.20116	1.28406	0.369056
Coq7	1.49491	1.3351	1.28837	0.536202
Coq9	1.62609	1.58759	1.78529	0.732061
Coro2b	1.76417	1.67998	2.12102	4.39503
Coro6	2.55294	3.14387	2.34227	0.331938
Cox14	2.24752	2.26868	2.2775	1.36166
Cox4i1	17.0016	15.5971	17.1613	8.89961
Cox5a	11.9167	11.4942	12.4038	3.39682
Cox5b	1.52116	1.40407	1.518	0.582148
Cox6a1	5.45246	5.03963	5.64585	3.4634
Cox6b1	6.78617	6.39995	7.02447	3.94977
Cox6c	3.91283	3.36834	3.91989	2.57195
Cox7a2	5.11342	4.63144	4.80088	3.32305
Cox7b	5.21239	4.66682	5.31465	2.52991
Cox8b	0.69315	0.50521	0.931504	0.00896023
Cpd	0.265052	0.314208	0.285266	0.693652
Cpeb2	0.475341	0.390301	0.428907	1.05365
Cplx1	43.1554	41.2168	45.2637	12.3609
Cpne1	0.234314	0.239173	0.166751	0.875683
Cpne6	2.07896	3.53689	0.0827244	4.405
Cpne8	0.00276158	0.000303705	0.00101992	2.3427
Cpne9	4.56808	5.322	1.09733	0.00369007
Cpox	0.0887285	0.100346	0.079201	0.252954
Cpsf6	0.790353	0.760184	0.675891	1.63807
Cpt1a	1.22058	1.26763	1.3354	0.674655
Cpt1c	0.617021	0.642591	0.589253	1.22115
Cpxm1	0.204761	0.199291	0.191056	1.16259
Crabp1	2.5e-05	0.00117013	3.7e-05	7.45234
Crebrf	0.456192	0.416097	0.357108	1.04921
Crtc1	0.452669	0.564957	0.365924	1.1037
Cryz	0.427123	0.514374	0.352306	0.0614734
Cs	5.28166	5.08728	6.1581	2.84611
Csdc2	1.26025	1.30705	1.13668	3.13944
Csde1	3.35435	3.36371	3.3939	2.34269
Csnk1d	1.14928	1.24615	1.10011	2.08787
Csrp1	0.350278	0.474767	0.190375	2.61572
Cstf2	0.615006	0.621503	0.587328	0.185364
Ctcf	0.36454	0.367458	0.352361	0.846916
Cthrc1	0.0201722	0.019161	0.0462257	1.02671
Ctnnbl1	0.70219	0.753164	0.555245	1.61321
Ctnnd1	0.329628	0.415418	0.34017	1.10196
Ctsa	2.43479	2.29063	2.44055	1.53928
Ctsb	14.7443	13.7111	22.96	47.823
Ctsd	15.0557	13.156	18.5736	7.25245
Ctsl	2.10412	2.02459	2.32296	4.18986
Ctso	0.0505802	0.0487606	0.0188209	0.33685
Ctsz	0.916508	0.964859	1.09488	2.51361
Cttnbp2	0.564121	0.531647	0.523425	2.80467
Cuedc2	3.26797	3.15591	3.47819	2.24487
Cux1	1.49618	1.47458	1.5922	3.50111
Cux2	0.263797	0.206325	0.258068	1.25237
Cx3cl1	0.612679	0.645381	0.103275	0
Cxxc5	0.625289	0.608566	0.443011	1.98712
Cyb561d2	0.508721	0.872201	0.334096	0.969634
Cyb5a	0.275992	0.314938	0.280339	2.17419
Cyb5b	0.739119	0.720077	0.711928	1.3423
Cyb5r1	1.22981	1.91109	1.27618	2.53687
Cyb5r3	0.718268	0.802	0.948035	1.72734
Cyc1	7.45252	6.4548	8.69873	2.53016
Cyfip2	5.54067	4.54662	4.55669	2.83957
Cygb	1.64194	1.74486	1.43998	0.100826
Cyhr1	1.11071	1.17082	0.993571	1.81097
Cyp1b1	0.0782313	0.492382	0.0199767	0
Cyp20a1	0.115411	0.103164	0.0972875	0.46469
Cyp46a1	0.0605321	0.0672618	0.209527	0.461172
Cystm1	0.905021	0.871433	1.13663	0.150288
Cyth3	0.418814	1.02435	0.312486	1.31587
D10Bwg1379e	0.33903	0.352068	0.379138	1.15326
D130009I18Rik	0.0176129	0.312002	0.00159904	0
D15Ertd621e	0.633583	0.644184	0.574687	1.33699
D3Bwg0562e	0.645472	0.872214	0.404788	0.235414
D430019H16Rik	0.0567277	0.0853685	0.00802569	0.734209
D430041D05Rik	1.07228	1.08347	0.939087	4.09547
D630045J12Rik	0.411596	0.43589	0.321438	2.16083
Dact1	0.0322837	0.0519344	0.0883491	0.46569
Dad1	2.5883	2.5137	2.41168	4.8696
Dap	0.0433191	0.0518333	0.0335073	0.55877
Dapk2	0.276578	0.27094	0.217975	1.71769
Dbn1	1.35817	1.36169	1.14507	0.332464
Dbndd2	0.614733	0.636891	0.459945	0.382887
Dbnl	1.03023	0.958781	1.62775	2.07391
Dcaf12l1	0.0726581	0.0939469	0.0303616	1.10862
Dcaf5	0.55567	0.474845	0.506895	1.42953
Dcaf8	2.1661	2.22012	2.03861	1.12988
Dchs1	0.479338	0.36304	0.241448	0.0341031
Dclk1	0.149128	0.0340912	0.634523	0.584035
Dclk2	0.794592	0.819701	0.764819	0.37678
Dcn	0.0565432	0.0990413	0.0287642	0.738797
Dctd	0	0	0.000719346	0.451951
Dctn2	3.76049	4.01199	3.62755	5.92706
Dcun1d2	1.02626	0.87598	1.0857	0.276203
Dcun1d4	0.986872	1.10858	0.983573	0.512683
Dda1	0.876747	0.925607	0.83269	2.06339
Ddah1	3.87654	5.18066	4.13894	1.11504
Ddr1	0.398577	0.365868	0.369728	0.794954
Ddrgk1	0.623824	0.573776	0.505642	1.12244
Ddx1	3.18104	3.21051	3.09751	2.14573
Ddx17	1.88679	2.0682	1.43344	3.16763
Ddx24	3.70993	4.01152	3.64495	2.45039
Ddx5	6.19679	6.67569	5.36567	16.02
Ddx50	0.494531	0.538305	0.466701	0.0595643
Degs1	2.65868	2.20721	3.54667	2.65999
Dek	0.251079	0.301295	0.166788	0.769238
Dennd5b	1.37898	1.31065	1.25673	0.458104
Derl2	0.349429	0.358589	0.298302	0.915701
Dexi	0.923617	0.940146	1.07287	0.186164
Dgcr2	1.44924	1.56198	1.53669	0.870567
Dgkb	0.00068805	0.00201005	0.00204024	0.357048
Dgkz	0.27492	0.285109	0.360272	1.62947
Dhcr7	0.222749	0.24	0.250169	0.665577
Dhdds	1.1739	1.34082	0.900883	0.34439
Dhx36	0.966946	0.967474	0.804023	0.486526
Diras1	2.61618	2.28589	2.68409	0.97819
Disp2	3.62146	4.22837	2.84816	1.99829
Dlat	2.8639	2.61922	3.19709	0.658547
Dlc1	0.201595	0.230985	0.267195	0.629364
Dld	2.6033	2.29253	2.73579	1.26074
Dlst	3.32818	3.03092	3.8263	1.66114
Dmtn	3.7541	3.27267	3.86842	1.93926
Dmxl1	0.4286	0.437643	0.464389	1.00626
Dmxl2	4.74621	4.73545	4.42394	2.97704
Dnaja4	0.775961	0.944095	0.797901	0.119818
Dnajb1	1.48058	1.66922	1.32611	2.14496
Dnajc12	0.134101	0.14326	0.145177	0.558917
Dnajc13	3.25531	1.82801	1.4186	0.953608
Dnajc15	1.59604	1.27674	1.45628	0.690737
Dnajc18	2.2005	2.17881	1.96404	1.21927
Dnajc27	1.94381	2.15532	2.05835	0.812867
Dnajc3	0.488932	0.534024	0.469622	1.40982
Dner	5.51359	4.68702	6.54626	9.24254
Dnm1	6.30197	6.4565	6.18764	2.63251
Dnm3	2.87287	4.50528	1.70868	3.7084
Dnmt3a	1.85771	1.88733	1.12665	1.51463
Dnpep	1.07874	1.08865	1.23178	2.30898
Dock11	0.220289	0.260825	0.0891147	0.923413
Dock7	0.488947	0.481545	0.407296	1.23568
Dok5	0.045132	0.019126	0.589868	0.625741
Dok7	0.0607026	0.093534	0.0340884	0.705505
Donson	0.069277	0.11585	0.0993716	0.488532
Dos	0.468658	0.400162	0.335793	1.42604
Dpp9	1.0291	1.04957	0.965461	0.276466
Dpy19l1	0.0622817	0.0608752	0.105139	0.341526
Dpysl2	11.7402	10.478	14.3093	30.4136
Dpysl3	1.57406	1.07413	1.57097	3.85968
Dpysl5	0.0965791	0.0908921	0.114277	0.349458
Drd5	0.012302	0.00772215	0	0.466382
Dsel	0.0540728	0.0602724	0.0365537	0.511904
Dst	14.5213	13.7706	17.041	4.63666
Dstn	3.68904	2.81448	5.75495	10.2841
Dstyk	0.81001	0.82725	0.980264	1.84929
Dtd2	0.713645	0.835153	0.690475	0.253656
Dtna	0.588836	0.656145	0.389836	1.15246
Dtnbp1	0.709725	0.854509	1.01901	0.267355
Dtx3l	0.333137	0.28428	0.468636	0.851699
Dtymk	0.313221	0.323071	0.261525	0.749426
Dupd1	0.000186822	0	0	12.7446
Dusp1	1.27705	1.54235	0.823271	5.05548
Dusp11	0.306315	0.35011	0.198179	0.760321
Dusp26	0.525665	0.451332	0.305936	2.87114
Dusp27	0.600154	0.48651	0.519482	0.018409
Dusp3	0.788388	0.882453	0.741793	1.06025
Dym	1.35349	1.48702	1.35991	0.883999
Dync1i1	12.087	11.61	12.6373	3.14494
Dync1i2	2.77854	2.95766	2.24019	4.63585
Dynlt3	4.67024	4.07039	6.12411	3.96705
Dysf	0.753843	0.638647	0.438284	0.233414
E2f6	0.852446	0.84782	0.959808	0.277515
Ebf1	0.273879	0.647303	0.456313	1.59471
Ebf3	0.0759625	0.0578764	0.0538135	1.30184
Ebf4	0.0334951	0.0389019	0.0242521	0.716135
Ebpl	0.0864662	0.113209	0.0918394	0.633076
Ech1	1.02019	0.988287	1.04889	3.60184
Echs1	1.2774	1.14072	1.31684	0.461137
Ecsit	0.935537	0.944754	1.01323	0.34165
Edaradd	0.00117338	0.00524034	0.00323414	1.52955
Edem2	0.291018	0.277597	0.307313	0.765146
Edil3	1.40172	0.489995	0.900273	1.07574
Eef1b2	2.32581	2.57136	2.32534	3.72964
Eef2	9.55056	9.98648	8.96898	14.9736
Eef2k	0.146944	0.169151	0.11197	2.18523
Efemp1	1.29323	0.48223	1.66122	0
Efna1	0.124941	0.0458432	0.0679375	0.569324
Efna5	0.0710684	0.0783366	0.0659042	4.32509
Efnb3	0.0159823	0.00350909	0.00545315	0
Efr3a	19.7109	15.6111	19.2824	2.37451
Efr3b	1.13501	0.701201	1.37571	0.0654699
Efs	0.00292375	0.00510369	0.0123192	0.842421
Egfl7	0.01043	0.00414401	0.00190618	0.397595
Eid1	0.867767	0.785628	0.812336	1.54415
Eif3a	2.34814	2.31378	2.3983	4.08416
Eif3f	3.02287	3.51968	3.00934	6.18991
Eif3h	1.20927	1.14109	1.12578	2.19575
Eif3k	1.68561	1.80756	1.59276	2.7998
Eif4a2	8.41695	9.75607	8.07658	14.1439
Eif4g3	3.26556	3.15325	3.96397	1.9718
Eif5	2.13308	2.17417	1.97061	3.50218
Eif5a2	2.00795	2.07571	2.54685	0.494869
Eif6	0.724335	0.703897	0.679849	1.34038
Elf4	0.00213854	0	0.00808745	0.493888
Elmo1	2.44536	3.80125	1.58434	0.28628
Elovl4	1.99593	2.46204	1.40477	0.605643
Elovl5	2.5716	1.64052	5.69324	6.83633
Elovl7	0.127291	0.0919201	0.0723686	0.290903
Emb	0.920048	1.54708	0.453929	2.80119
Eme2	0.438312	0.383193	0.438144	0.084325
Emg1	0.39633	0.431816	0.382274	0.0669142
Eml1	0.0471751	0.0327434	0.0408141	1.38215
Eml4	0.764004	0.814294	0.685316	2.01852
Enah	3.08861	3.30734	2.71302	1.18192
Endod1	6.74522	6.03064	7.10674	1.05441
Eno2	27.3906	24.5832	24.5442	7.09588
Eno3	0.0877345	0.0818847	0.0757132	0.476497
Enpp2	0.0681205	0.0119515	0.00746207	0.164138
Enpp6	0.0258003	0.00163591	0.000944968	0
Entpd3	0.716943	0.814772	0.660164	0
Epb4.1	0.734464	0.631604	0.63423	2.90324
Epb4.1l1	3.10653	3.20097	2.97373	1.31461
Epb4.1l3	5.73986	6.18756	5.93743	0.906045
Epb4.1l4a	0.116247	0.349851	0.129211	1.81174
Epdr1	2.82829	2.95026	2.90141	1.70897
Epha4	1.26273	0.876289	1.441	0.154814
Epha6	0.000778609	0.000345185	3.37e-05	0.36229
Epha7	0.560225	0.49826	0.284879	0.956652
Epha8	0.0530055	0.0459526	0.0403976	0.5871
Ephb1	0.109556	0.0490285	0.0808309	0.457584
Ephx4	0.206999	0.013629	0.486509	0.494491
Epm2aip1	1.0122	1.07688	0.904239	0.278517
Epn3	2.17478	2.11325	2.27404	0.409103
Eps15	0.621882	0.390446	0.8948	1.9384
Erc1	0.34159	0.314302	0.238928	1.14652
Erc2	0.607658	0.70111	0.475615	1.21453
Ercc3	0.295413	0.393051	0.280909	0.668781
Ercc4	0.325379	0.340788	0.262157	0.789264
Ercc6	1.88748	1.83466	0.811033	6.20151
Ercc6l2	0.174336	0.177498	0.17726	0.607365
Ergic3	1.73133	1.68314	1.68593	3.2247
Erlin2	0.454301	0.462866	0.440998	1.09962
Ermn	0.0262657	6.3e-05	4.1e-05	0
Ero1lb	0.184483	0.222511	0.162903	0.998331
Erp29	0.849971	0.905541	0.669605	2.96896
Esrrg	3.43313	3.00523	3.9899	1.07119
Esyt1	1.60619	1.78754	0.885922	0.209571
Ethe1	0.550141	0.549942	0.612495	0.152687
Ewsr1	0.961747	1.02304	0.873999	1.93455
Exoc3	1.8008	1.79609	1.74722	0.671018
Extl2	3.22593	3.11516	3.29421	1.18636
Eya1	1.03961	1.66329	0.888852	0.997181
F11r	0.0605191	0.0690941	0.0647717	0.85487
F2r	0.0101161	0.0274869	0.0455629	4.48419
Fabp7	0.0391804	0.0585394	0.0277823	0.605194
Fads3	0.119147	0.192769	0.0405129	0.52867
Fah	0.020172	0.0135427	0.0117424	0.602097
Faim2	6.65519	9.32368	2.525	0.684239
Fam102a	0.31119	0.312475	0.429869	0.893333
Fam105a	0.194382	0.181842	0.226034	0.807712
Fam109a	0.170095	0.182235	0.199787	0.793288
Fam110b	1.22855	1.32653	1.07625	2.14856
Fam155a	0.462148	0.430293	0.490813	0.0770631
Fam171a1	0.302761	0.224333	0.254436	0.986478
Fam171b	0.833538	0.877324	0.731263	1.51343
Fam188a	1.14931	0.977104	1.32578	2.04598
Fam189b	1.08541	1.34669	0.989922	2.01247
Fam20c	1.43578	0.921043	0.834753	0
Fam21	1.41367	1.44184	1.17887	0.790711
Fam219b	0.305461	0.33198	0.329358	0.862457
Fam3a	0.18045	0.139825	0.156636	0.574981
Fam53c	0.494049	0.540592	0.385477	1.00703
Fam57b	2.55413	2.11452	2.70019	0.164341
Fam63a	0.652165	0.577797	0.521899	0.175883
Fam63b	0.617659	0.555334	0.718807	1.48551
Fam65a	0.795118	0.833446	0.840558	1.69264
Fam73a	1.45548	1.61373	1.39228	0.643217
Fam73b	1.07293	0.993907	1.22717	0.306438
Fam78a	0.70041	0.66003	0.762466	0.197834
Fat1	1.45931	1.38336	0.944643	0.556829
Faxc	1.02538	1.02665	1.20622	0.634099
Fbln7	0.0384883	0.0231334	0.00458386	1.60364
Fbxl2	0.354299	0.271033	0.327388	0.757212
Fbxl20	0.504188	0.514844	0.336233	0.959441
Fbxl3	0.284792	0.280366	0.199062	0.677897
Fbxo2	1.43663	1.62275	0.967609	2.27209
Fbxo21	2.41376	2.31022	3.06713	1.16481
Fbxo25	1.99527	1.5604	1.56709	0.608432
Fbxo28	0.483441	0.414312	0.526523	0.0570148
Fbxo3	1.8664	1.9504	1.64561	1.00351
Fbxo31	1.71622	2.08428	1.45219	0.888287
Fbxo40	0.27261	0.206676	0.640985	0.0833749
Fbxo44	1.89037	1.7676	2.06578	1.20541
Fbxw17	0.173618	0.181328	0.208275	0.686345
Fbxw7	1.21918	1.27121	1.16128	0.598163
Fchsd2	0.251281	0.263885	0.21834	1.12167
Fdps	0.21596	0.22991	0.191057	0.478869
Fdxr	0.105619	0.105799	0.0842551	1.35686
Fech	0.689602	0.700789	0.622609	1.41011
Fgd2	0.00317126	0.00732385	0.00696298	2.59126
Fgf1	4.00274	2.99956	8.47798	8.84264
Fgf10	3.74118	3.08549	3.01194	0.648849
Fgf12	5.17783	4.89447	8.46899	2.38189
Fgf9	1.80045	1.59914	1.96918	0.322817
Fgfr3	0.00491472	0.00521956	0.00200027	0.364306
Fh1	2.52658	2.30319	2.49133	1.5698
Fhod3	0.525919	0.54144	0.319261	0.0130739
Fkbp1b	1.28575	1.15004	1.33193	0.426843
Fkbp2	1.15477	1.18087	1.14442	0.693442
Fkbp3	3.27874	3.00864	3.44474	2.23542
Fkbp4	12.1567	12.442	10.4094	2.51945
Flot1	0.348956	0.363706	0.254825	1.18684
Flot2	0.539073	0.664661	0.428629	1.78682
Flrt3	0.0453342	0.12072	0.0378304	1.27608
Flt3	2.66591	2.56393	2.63474	0.00840795
Flywch1	2.67112	2.81268	2.14393	1.43924
Flywch2	0.0493521	0.0655476	0.038064	0.40282
Fmn1	0.54212	0.760733	0.197542	0.453181
Fmod	0.00118744	0	0	1.27393
Fn3k	0.664895	0.618523	0.709056	0.169655
Fnbp1	1.14792	1.24444	0.857772	1.79792
Fnbp1l	0.016878	0.0283935	0.0116712	2.99536
Fndc4	1.70504	1.79108	1.72213	0.16289
Fntb	0.643766	0.714478	0.497579	0.73961
Foxp1	2.42884	2.54212	1.90889	1.40303
Frat1	0.0642542	0.0387674	0.469992	0.508466
Frmd8	0.159895	0.143181	0.133137	0.207628
Frmpd1	0.467336	0.863112	0.309235	0.355468
Fscn1	0.0833758	0.10778	0.0592992	0.389218
Fsd1	0.904621	0.867642	0.910563	0.457197
Fstl1	6.1347	7.05924	4.76447	0.895184
Fstl4	0.00824442	0.0314327	0.00331653	0.430509
Fstl5	0.00425687	0.00199078	0.00046047	1.11386
Fth1	58.376	82.5485	69.7862	24.4894
Ftl1	0.973048	1.05974	0.949003	1.6678
Ftsj1	0.595992	0.60145	0.515351	0.12249
Ftsj3	0.270935	0.392151	0.307283	0.901203
Fuca2	1.01995	1.22254	0.826945	0.282649
Fundc1	1.14385	1.02728	1.25986	0.520959
Furin	0.134829	0.141513	0.123645	0.595641
Fzd1	0.121784	0.165479	0.15725	1.06038
Fzd6	0.00897183	0.0129755	0.0138279	0.526983
Gaa	4.65884	5.21836	3.69231	7.2029
Gab2	0.366541	0.404794	0.308221	0.0217899
Gabarap	2.86438	2.74837	2.75726	8.17865
Gabarapl1	7.23713	7.39274	6.69766	10.3263
Gadd45a	0.131886	0.145831	0.124865	0.50877
Gadd45g	0.358181	0.476415	0.283044	1.901
Galnt14	0.927695	0.957099	0.0351872	0.036818
Galnt9	0.957444	0.763278	1.066	0.353258
Ganc	0.10485	0.126227	0.0910257	0.676912
Gas5	1.68948	1.77679	1.43742	6.32594
Gas6	4.51508	3.97539	6.09113	1.75264
Gas7	0.109601	0.115565	0.0816046	0.051661
Gata3	0.424562	0.434166	0.539846	9.15226
Gatsl3	0.00887362	0.011697	0.00396568	1.23294
Gba2	0.967653	0.821199	1.09878	0.389987
Gcdh	0.624268	0.654336	0.788494	0.25024
Gcsh	1.34583	1.70203	1.32263	0.570147
Gdap1l1	1.44627	1.09675	2.1569	1.00465
Gdpd1	4.10117	3.0156	3.17594	0.560184
Gemin5	0.320025	0.29633	0.271728	0.905916
Gfm1	1.01931	0.958163	1.25481	0.358141
Gfod1	0.484357	0.493029	0.471066	0.0265436
Gfra1	0.0653639	0.0749026	0.0664069	2.55828
Gfra4	0.822304	0.903734	0.475742	1.76898
Gga3	0.917412	0.998839	0.852501	0.389347
Ggt7	1.99888	2.05147	1.99042	1.18242
Ghitm	16.5202	17.6398	17.7584	5.02386
Ghr	0.337112	0.169242	0.670204	1.25539
Gid4	0.974905	0.965492	0.808591	0.367612
Gid8	1.68574	1.57148	1.58521	1.0012
Gins4	0.293741	0.334761	0.257527	0.647894
Gjc2	0.0219582	0.00910132	0.0110041	0.0272982
Gjd2	0.761063	0.455615	0.564292	0.0920451
Glb1l2	0.0291772	0.0394909	0.0198254	0.438148
Gldn	2.81875	3.74447	0.487959	26.6957
Glrb	4.12482	4.22812	3.74525	1.06928
Glrx5	1.70964	1.57539	1.78554	0.498378
Gls	2.97577	2.52384	3.63824	1.36457
Gls2	0.652118	0.4912	0.667035	0.0388958
Glt25d1	0.6853	0.64901	0.612309	1.2553
Gltp	0.216068	0.196373	0.154452	0.293527
Gltpd1	0.964662	1.13032	0.943828	0.520934
Gltscr1l	0.317232	0.360596	0.296613	0.824539
Gltscr2	0.85273	0.887989	0.661419	1.84205
Glud1	2.41297	2.22598	2.62365	1.5656
Gm13629	1.01411	1.1131	1.1333	0
Gm13826	0.165199	0.18946	0.133615	0.649324
Gm20063	0.0434408	0.0828067	0.0353204	0.625361
Gm4980	1.6083	1.07195	0.566654	0.131921
Gm608	0.309224	0.358209	0.317057	1.10986
Gm9866	0.850381	0.864717	0.779376	0.268139
Gmppa	0.432797	0.524495	0.539686	1.46727
Gmpr	1.24609	1.36238	1.32451	0.251097
Gna13	0.212686	0.222415	0.196875	0.657407
Gnai2	0.204988	0.259522	0.154349	0.625378
Gnal	0.658593	0.600337	1.44006	0.113666
Gnao1	0.221728	0.109335	1.07651	1.17862
Gnaq	0.494579	0.518291	0.500372	2.2329
Gnb1	8.98362	8.6327	9.39451	12.3515
Gnb2	0.758395	0.834423	0.635611	1.48341
Gnb2l1	2.16168	2.34826	2.14258	4.57044
Gnb4	0.0162624	0.017036	0.00478146	0.567795
Gnb5	4.92021	4.58555	3.67577	0.758198
Gng3	4.46556	6.11316	3.57882	5.48275
Gnptg	0.701913	0.739457	0.695135	1.56975
Golgb1	1.47091	1.4804	1.9678	2.93537
Golph3l	0.230111	0.159178	0.256261	0.76796
Gosr2	0.650697	0.591674	0.645926	1.11332
Got1	10.909	9.81257	11.3159	3.89721
Got2	2.88535	2.54416	2.93787	1.56251
Gpatch8	1.32296	1.25377	1.25083	2.18549
Gpbp1	0.989677	1.02576	0.825459	1.55704
Gpcpd1	2.49927	3.16593	2.11558	0.274153
Gpd2	0.0344852	0.0280287	0.0108117	0.367031
Gphn	1.19395	1.17849	1.09951	0.541589
Gpld1	0.169257	0.156804	0.227306	0.690056
Gpr137c	0.270054	0.319342	0.184033	0.904957
Gpr149	0.00185866	0.000254553	0.00442637	0.807713
Gpr37	0.0795329	0.0414552	0.112587	1.69622
Gpr88	0.0335673	0.145804	0.0311559	3.29144
Gprasp1	7.02073	9.00205	5.39505	6.81738
Gprasp2	1.84157	2.51696	1.44382	2.76986
Gprc5b	0.748961	0.853526	0.286821	0.158939
Gprc5c	0.566515	0.702379	0.724907	2.335
Gpx1	1.04596	1.37315	1.06623	1.80647
Grb14	1.60843	1.36099	1.14155	0.718834
Grcc10	1.29551	1.43088	1.27185	2.38471
Grhl1	0.0173269	0.0121619	0.0253874	1.23155
Grhpr	0.598253	0.590799	0.584854	0.0563419
Gria3	2.25314	2.50561	2.32572	0.643018
Grik3	0.000245854	0.000257273	0	1.92072
Grin1	1.85628	2.09691	1.39772	0.282207
Grin2c	0.000936947	0.00281009	0.000576132	2.17061
Grin3a	0.00565042	0.0138462	0.00783291	1.0533
Grm7	0.993648	0.757791	0.59193	0.199702
Grm8	0.0739798	1.40411	0	0.0964506
Grsf1	3.56009	3.22326	4.55494	2.5117
Grtp1	0.672684	0.82141	0.421164	0.176157
Gspt2	0.158854	0.203574	0.0987953	0.574856
Gstp1	0.102499	0.13853	0.0552107	0.650551
Gt.ROSA.26Sor	0.66175	0.729946	0.719727	0.223777
Gtf2e2	0.467214	0.486316	0.382905	1.09133
Gtf2h2	0.953928	0.877311	0.810099	0.479532
Gtf2i	3.08847	3.28969	3.04782	4.67173
Gtf2ird1	0.38881	0.469293	0.281767	1.36153
Gucy1a3	0.00371779	0.00364465	0.00165751	0.445926
Gzf1	0.446152	0.463518	0.454622	0.140112
H13	1.28404	1.31547	1.15392	2.92909
H2.Aa	0	0.000390545	3.14e-05	0.861624
H2.Ab1	0.0010514	0.00166421	8.99e-05	1.21569
H2.D1	0.181958	0.162523	0.138772	0.734281
H2.Eb1	0.0207669	0.0066011	0.0175637	0.603288
H2.K1	0.0421531	0.0621032	0.0226837	0.379108
Habp4	2.54848	2.5941	2.5942	1.05252
Haghl	3.26851	3.69919	3.36866	0.666962
Hapln1	1.52284	1.19897	1.45567	0
Hapln2	0.0159018	0.0036549	0.00769887	0.0550009
Hapln4	5.99857	6.95667	7.07956	0.00435798
Hars	1.96273	1.9564	2.11532	1.17599
Hbegf	0.106589	0.133158	0.0980277	0.574138
Hcfc1r1	1.06742	0.849871	1.05459	2.04151
Hcn2	1.53619	1.18889	1.62467	0.206674
Hcn3	0.0864279	0.0752689	0.0973297	0.466233
Hcrtr2	0.342419	0.263529	0.0247183	0
Hdac3	2.19005	2.21784	2.25837	4.50937
Hdhd2	1.64288	1.55626	1.93124	0.951998
Hecw1	1.49163	1.37112	1.1166	0.497853
Hexb	1.77869	1.58727	1.1776	0.436746
Hey1	0.206082	0.269808	0.244076	2.71365
Hgsnat	1.404	1.39635	1.29181	0.669834
Hhatl	1.56861	1.50775	0.639581	0.0943574
Hiat1	0.520054	0.457018	0.480735	1.26201
Higd1a	1.88096	1.74676	2.05008	0.70405
Hip1	0.32403	0.420088	0.368481	2.76803
Hivep2	0.707887	0.72463	0.333743	0.787263
Hk1	2.08132	1.89042	1.92166	6.07874
Hmces	0.279359	0.257759	0.169891	0.790971
Hn1l	0.0338239	0.0297112	0.037054	0.295439
Hnrnpa0	0.497847	0.52091	0.497512	1.04024
Hnrnpl	0.529498	0.519805	0.416366	1.46715
Hnrnpr	0.695493	0.652544	0.577255	1.21479
Homer2	0.528398	0.866225	0.441599	0.0335475
Hook1	0.090194	0.116389	0.0965846	0.617
Hpcal1	0.141906	0.0926748	0.611238	8.72997
Hprt	3.78814	3.52309	3.86326	2.52647
Hps4	0.2586	0.268138	0.175329	0.775417
Hrasls	0.657424	0.509535	0.431691	0.161206
Hsbp1	2.13943	2.31388	2.00688	3.32135
Hsd3b7	0.019629	0.0390619	0.0317132	0.479416
Hsdl1	0.715713	0.698113	0.735863	1.66135
Hspa14	0.50797	0.604434	0.491337	0.0826218
Hspa4	1.49784	1.45677	1.45221	0.68544
Hspa4l	4.20146	4.15801	4.63864	0.332969
Hspa5	4.52719	4.87415	4.15606	6.95428
Hspa9	4.45667	4.28894	4.74528	2.51402
Hspb1	0.000967755	0.000459696	0.0048993	1.58435
Hspb8	1.16929	1.60144	0.192329	1.44264
Hsph1	2.10829	2.82216	1.93078	1.20453
Htr2c	0.162726	0.0698894	0.0443576	1.69204
Htr3a	0.0756563	0.0773449	0.0289411	0.160651
Htr7	0.262532	0.152187	0.267095	1.97081
Htra1	0.526931	2.03864	1.57849	2.92452
Hunk	0.544768	0.263303	0.0615361	0.00471787
Ibtk	0.19668	0.262898	0.163952	0.593228
Id1	0.245589	0.285382	0.212784	2.92823
Id4	0.235522	0.231456	0.113578	0.806239
Idh1	0.210289	0.233674	0.297281	0.803427
Idh2	0.245419	0.290666	0.249612	0.9207
Idh3a	7.84593	6.74764	9.37792	2.01494
Idh3b	10.1351	8.76908	12.2974	4.2143
Idh3g	7.07658	6.49064	8.6469	3.84359
Idua	0.4303	0.412903	0.43747	0.0911123
Iffo1	1.53212	1.61129	1.29567	0.705491
Ifi27	1.47534	1.53691	0.883654	1.12717
Ifit1	0.949622	0.691155	0.712407	0
Ifitm10	1.5836	1.5066	0.967563	0.560774
Ifnar1	0.884052	0.774191	0.874185	1.80541
Ifngr2	1.35385	1.18993	1.49895	0.466135
Ift27	3.66937	3.99877	4.08126	1.95105
Ift46	0.717804	0.980949	0.620896	1.23457
Ift57	0.169312	0.188176	0.208292	0.608492
Igsf1	0.00183362	0.00465306	0.00478674	1.4816
Igsf21	0.341398	0.367895	0.142368	5.09287
Igsf8	0.246792	0.283462	0.107731	1.60889
Igtp	0.0731727	0.050129	0.0698508	4.41057
Il10rb	3.20599	2.47002	2.95863	1.46437
Il11ra1	0.0503716	0.0568766	0.0663264	0.832071
Il4ra	0.0022538	0.0052484	0.00304927	0.405409
Immt	3.79084	3.57215	4.00445	2.11524
Imp3	0.318483	0.335675	0.29624	0.843639
Impact	1.04324	1.19187	0.744678	2.36068
Impdh1	1.30616	1.35153	1.18391	0.430195
Ina	5.0146	3.6933	6.42821	2.84222
Ing1	0.158461	0.1591	0.159262	0.586233
Ing4	0.89762	0.863984	0.729977	1.53669
Inpp5e	0.608007	0.666505	0.587559	0.19519
Inpp5f	1.41977	1.54099	1.62028	0.723057
Inpp5j	1.3133	0.875169	0.907659	0.184777
Ints1	0.609742	0.575452	0.554503	0.162285
Ints9	0.291105	0.261558	0.289159	0.734833
Ipo4	1.10902	1.31757	1.2108	1.84026
Ipo8	0.134167	0.165724	0.11282	0.60627
Ippk	0.244549	0.259975	0.215081	0.66888
Iqsec1	2.21956	1.86432	2.59135	0.341177
Iqsec3	4.96704	4.54404	5.16295	0.301616
Irf3	0.254533	0.291181	0.204838	0.798124
Irgm1	0.125071	0.158051	0.109101	0.673205
Irs1	0.427661	0.405941	0.39779	0.110598
Isl1	5.20439	4.72983	4.56338	3.615
Islr	0.0020757	0.0025362	0.000970988	0.527859
Itga3	0.45627	0.368539	0.951119	1.0536
Itm2b	8.86306	10.0628	8.9001	16.3788
Itm2c	10.8411	12.9636	8.65524	5.54146
Itpk1	0.355494	0.356371	0.307067	1.32433
Itsn1	1.40148	1.33648	1.21294	4.62553
Ivns1abp	1.60002	1.5284	1.63241	0.453177
Izumo4	0.0579102	0.0635357	0.0624489	0.57242
Jade2	0.171013	0.128486	0.169544	0.593857
Jak1	3.5628	3.69241	2.07773	1.80131
Jph3	1.14726	1.34118	1.05965	0.699786
Jph4	0.22779	0.326922	0.0524375	1.01055
Jun	2.12833	2.74067	1.38205	5.96162
Jup	0.0851688	0.249114	0.0508338	0.186775
Kansl1l	0.0892071	0.0731037	0.109104	0.605966
Kantr	0.103705	0.15474	0.0978027	0.605096
Kat6a	0.303505	0.275891	0.251272	0.875239
Kat7	0.655812	0.701517	0.596337	1.14778
Kat8	0.355357	0.339173	0.34711	1.06762
Katnal1	1.56114	1.60322	1.75554	1.00149
Kcna1	13.6764	16.1601	13.0376	1.87082
Kcna2	7.43715	9.00222	7.11937	1.8856
Kcna6	0.137864	0.135018	0.0857279	1.33827
Kcnab2	7.14962	9.44995	6.1617	2.6102
Kcnab3	2.17944	2.52979	2.31502	0.140936
Kcnc1	3.64658	3.03427	3.40147	0.33785
Kcnc2	0.0125993	0.318094	0.0237973	0.52788
Kcnc3	2.18787	2.44052	1.61877	0.085388
Kcnc4	0.000959938	0.00747454	0	5.28618
Kcnh2	1.86842	1.15179	1.19817	0.479139
Kcnh5	0.36813	0.322253	0.482749	0
Kcnip1	2.6293	3.74399	1.26921	0.0140363
Kcnip2	1.64878	1.96467	0.274856	0.0414203
Kcnip3	0.444296	0.462828	0.129201	0
Kcnip4	0.443703	0.299505	0.913713	0.106531
Kcnk1	9.05554	5.78687	11.0702	0.972722
Kcnma1	0.58608	0.614785	0.553354	0.127549
Kcns1	1.00755	0.774441	0.761823	0.0330251
Kcns3	0.894897	0.38685	1.36385	0
Kctd12	0.0178405	0.0155482	0.0222569	1.44548
Kctd17	1.57108	1.52368	1.5095	1.02196
Kctd7	0.380333	0.341336	0.390938	0.0305058
Kctd8	1.08544	0.586082	1.30841	0.571717
Kdm5a	0.753841	0.702589	0.555066	1.18641
Keap1	0.71748	0.630749	0.625236	1.31674
Kidins220	6.84586	7.02152	7.55029	11.5553
Kif1a	11.8231	11.9372	11.5143	7.41433
Kif21b	0.629993	0.503345	0.624265	2.0185
Kif3a	5.17142	5.73807	5.59116	1.54827
Kif3c	1.80441	1.93912	1.71499	2.82703
Kif5a	6.61284	6.88376	5.94505	3.75061
Kif5c	7.35901	7.59888	6.95066	1.58424
Kifc2	0.921998	0.835775	0.951947	0.387145
Kirrel3	0.0285867	0.0195111	0.0036654	0.803065
Kitl	0.02532	0.0250393	0.0159591	0.803261
Klc2	1.05659	1.04175	1.02649	0.114842
Klc4	0.735082	0.728731	0.618573	0.196214
Klf10	0.0858788	0.0891482	0.0624768	0.467059
Klf12	0.527505	0.444498	0.402058	0.0700483
Klf13	0.540778	0.662773	0.480064	1.17666
Klf7	0.213941	0.155141	0.183712	0.606783
Klhdc2	2.36829	1.72992	4.7298	3.3771
Klhdc8a	2.48265	2.91989	2.52266	0.00588488
Klk6	0.0525799	0.00104296	5.41e-05	0
Kmt2d	1.32552	1.32515	1.06766	2.07487
Kndc1	0.735425	0.730515	0.571619	0.052185
Kpnb1	1.2874	1.29313	1.30236	2.21073
Kras	1.49939	1.28905	1.44941	0.767425
Krba1	0.318644	0.300226	0.285387	0.966113
Krt222	2.00562	1.74698	2.23345	0.814249
Krtcap2	0.619809	0.688568	0.555608	1.23548
L1cam	1.18412	0.817836	0.849807	4.92257
Lamp2	1.42386	1.3531	1.3751	2.69871
Lamtor1	0.682079	0.73036	0.707633	1.73839
Lancl1	9.80407	11.3158	12.979	26.6167
Lancl3	0.895309	0.550784	2.03045	0.191334
Laptm4b	7.25629	8.20711	6.51645	3.75645
Large	0.658438	0.714179	0.566771	0.207176
Larp6	0.25928	0.289596	0.0825657	0.74158
Lbr	0.174407	0.139546	0.13078	0.556184
Ldb3	0.445399	0.524163	0.151015	0
Ldha	0.16196	0.242437	0.0620532	1.04617
Ldhb	23.6066	21.2212	25.1552	7.05114
Leng8	1.03477	1.01707	0.731448	1.85799
Leo1	0.345616	0.40873	0.323775	0.800999
Leprot	0.151996	0.168832	0.107151	0.401767
Lgals1	1.4748	0.984823	0.533653	2.98631
Lgi1	0.446579	0.61888	0.0999237	0.654975
Lgi2	0.4012	0.248938	0.445543	0
Lgi3	6.39619	6.68386	5.80177	0.378986
Lgr5	0.670244	0.993602	0.122988	0
Lhfp	0.664435	0.442117	0.572748	0
Lhfpl3	3.84205	3.46768	4.87839	1.1225
Lhfpl4	2.18823	1.94501	2.20847	0.161917
Lifr	2.068	2.17151	3.15856	3.90287
Limch1	0.573387	0.562316	0.485216	1.28241
Limk1	1.12035	1.21749	0.869405	0.192858
Lin7a	0.595208	0.455536	0.811546	5.34135
Lingo1	0.574483	0.506463	0.769378	0.00369007
Llgl1	0.313994	0.320242	0.310183	0.68797
Lmbr1	0.76789	0.471259	1.54217	0.717748
Lonp2	1.09906	0.998822	1.06368	2.081
Lonrf3	0.0201692	0.0139596	0.0252874	0.362762
Lpar1	0.0344795	0.0378822	0.090739	0.115056
Lpcat4	2.01232	2.15051	2.14539	0.381192
Lpgat1	1.44105	1.3268	1.72958	0.615309
Lphn1	2.06886	1.83383	1.82954	5.7289
Lphn2	1.82146	1.57847	0.485196	1.1012
Lpin1	0.897746	0.871367	0.681049	0.396851
Lpin2	0.627553	0.846192	0.478237	0.0669453
Lrfn2	0.000484733	0	0.0128541	0.561271
Lrig2	1.02472	1.56412	0.874988	1.05581
Lrp10	0.423343	0.436492	0.481973	1.14684
Lrrc17	0.00189133	0	0	0.584824
Lrrc30	1.28764	2.04055	0.79811	0.156296
Lrrk2	0.188461	0.481067	0.0691274	0.349944
Lrrn1	6.51881	5.65285	4.28021	3.8503
Lrrtm1	0.303638	0.297633	0.398312	0
Lrrtm3	0.819585	0.962381	0.800769	2.24195
Lrtm2	0.0160246	0.0634825	0.0187604	1.01952
Ltbp3	0.499538	0.503616	0.307476	1.82616
Luc7l3	0.836514	0.800643	0.62295	1.47882
Luzp1	3.75139	4.26757	3.22144	0.612862
Lxn	0.0163693	0.0191053	0.0175598	0.497916
Ly6e	0.367293	0.506856	0.0523977	0.186602
Lynx1	4.10792	4.10851	4.00133	0.375392
Lypd1	0.216781	6.8733	0.00130144	0.0037275
Lypd6	0.34659	0.237826	0.0111317	0.187842
Lypd6b	1.0397	0.91479	0.511439	0.777783
Lysmd2	1.24833	1.27842	1.40759	0.475345
Mab21l1	0.504344	0.515083	0.753643	2.10771
Mab21l2	0.175722	0.109325	0.251836	1.6266
Maf	0.864898	0.555773	1.66319	1.03362
Mafb	1.13838	1.39621	0.434245	4.37667
Mag	0.114559	0.0118482	0.0151023	0.0176957
Maged1	9.93207	10.6771	9.13729	6.66552
Magee1	4.55479	4.79572	4.52894	2.56019
Magi1	0.205296	0.462116	0.132439	1.53625
Magi3	0.371615	0.487567	0.283633	1.47994
Malat1	46.9777	42.5797	38.884	182.945
Maml2	0.193184	0.220006	0.157128	0.669774
Man1c1	0.131101	0.223638	0.181695	4.35221
Map1a	25.3545	25.038	25.4332	5.19611
Map1b	42.466	43.6694	52.2984	29.0912
Map2	4.48962	4.85694	3.98084	8.45243
Map2k4	2.92717	2.90874	2.83192	1.77858
Map2k5	0.794914	0.776636	0.853218	1.66059
Map3k1	0.318489	0.239945	0.430414	1.41552
Map3k5	0.0159251	0.0504277	0.0211912	0.374694
Map3k9	1.01621	1.09963	1.01697	2.42687
Map4	4.60288	3.80509	4.45334	6.49819
Map4k2	1.07545	1.0694	0.962618	0.536349
Map6	2.32721	2.0704	2.46359	0.282651
Mapk10	7.05687	6.6059	7.98631	1.25379
Mapk12	1.00249	0.99558	0.890899	0.0326068
Mapk14	0.450398	0.45285	0.357032	1.40293
Mapk1ip1	0.693087	0.829216	0.868236	1.82117
Mapk3	0.53361	0.400643	0.455353	2.0652
Mapk4	0.0335154	0.0108041	0.108987	0.120838
Mapk6	1.20665	1.42605	0.828192	0.296599
Mapk8ip2	3.91207	3.57496	3.86245	2.22219
Mapk8ip3	7.37125	7.36906	7.53503	4.20201
Mapkapk3	0.901052	0.859658	0.828942	0.0803255
Mapre1	0.645177	0.685685	0.861888	1.82025
Mapre2	5.75661	6.98146	7.94685	3.8895
Mapre3	2.4049	2.4045	2.24346	0.210763
Mapt	2.36703	2.57781	1.37028	2.978
Marcksl1	0.138506	0.268435	0.0938505	1.57709
Marf1	1.36995	1.49506	1.30409	0.782825
Mast1	1.46918	1.46162	1.29341	0.614268
Mast2	1.35718	1.66024	0.998185	0.510281
Mast4	1.06339	0.956511	0.922834	1.91874
Matk	0.131643	0.112921	0.0942253	0.467832
Mbd2	0.0561861	0.0907854	0.135105	0.534806
Mbd6	0.14317	0.156351	0.106245	0.715857
Mbnl2	6.65661	6.97185	6.51486	3.63717
Mboat7	0.341677	0.360274	0.288092	0.792875
Mc4r	0.00834035	0	0.0380065	1.03202
Mcam	0.0157031	0.0248884	0.0302221	0.367844
Mccc1	0.328417	0.209339	0.274025	0.720994
Mcf2l	0.867129	0.712068	0.667082	0
Mcfd2	0.509166	0.514177	0.507389	1.62541
Mcm6	0.0377501	0.0737081	0.0341465	0.405974
Mdga1	5.87823	6.65223	29.2916	15.5317
Mdh1	44.5656	35.6373	52.0701	13.5024
Mdh2	13.2714	12.6557	14.1359	8.99694
Mdm2	0.409029	0.454767	0.404076	0.936843
Mdm4	0.195655	0.152723	0.179113	0.622608
Me1	0.565713	0.449117	0.898373	1.34429
Med1	0.342452	0.350875	0.347891	0.782292
Med12	0.349597	0.380274	0.342571	0.814196
Med13l	0.287687	0.332971	0.239123	0.881619
Med22	0.595789	0.620174	0.615764	1.45828
Med9	0.887498	1.00951	0.780356	0.435095
Meg3	30.2553	33.6552	19.4635	15.7744
Megf9	0.643273	0.601312	1.23386	0.664061
Memo1	0.563352	0.52406	0.773211	0.162476
Mesdc2	0.650698	0.613544	0.611575	1.62467
Mest	4.64448	4.64954	4.49642	1.26246
Metrnl	0.208071	0.294923	0.276681	0.880581
Mettl9	0.493808	0.573198	0.425365	0.942753
Mex3c	0.142914	0.14421	0.127642	0.605236
Mfn2	1.89056	1.65183	1.9479	0.874527
Mfsd1	0.58984	0.679524	0.636241	1.862
Mfsd6	0.606469	0.681108	0.667745	1.63747
Mgat3	1.44139	1.29872	1.68898	0.818134
Mgat4b	0.224708	0.291019	0.223121	0.709536
Mgat4c	0.0266791	0.314613	0.000442759	0
Mgll	0.109033	0.0891413	0.0475107	0.187637
Mgrn1	1.88685	1.89459	2.11178	0.738802
Mgst3	2.98982	2.33659	3.05764	0.822961
Miat	2.46596	3.25464	1.55275	3.884
Mical1	0.10496	0.143325	0.0609957	1.46274
Mif	0.467052	0.410175	0.440646	0.0554794
Mkrn1	2.76261	3.10214	2.61014	1.95042
Mllt11	5.91011	5.53806	5.38548	3.46067
Mllt6	0.401076	0.341525	0.280434	0.84156
Mlxip	1.18875	1.11921	0.728725	0.366909
Mmd2	0.0486723	0.0686536	0.033064	0.334395
Mmp14	0.0367689	0.0830391	0.0567736	4.34265
Mmp16	0.0217854	0.0303155	0.0243675	0.349898
Mob2	1.13579	0.969335	1.07083	0.436174
Mobp	0.0815431	0.000968843	0.00383349	0
Mog	0.105116	0.00140657	0.000778713	0.00369007
Mon1a	0.664247	0.851382	0.724539	0.277501
Mon2	0.596906	0.592815	0.556003	1.08701
Morf4l2	1.17333	1.2036	1.26276	1.90622
Mpc2	2.60335	2.22359	3.03163	1.11434
Mpdz	0.207161	0.314629	0.117976	0.735273
Mpi	0.920809	0.881798	1.07551	0.334417
Mrc2	0.00216089	9.16e-05	0.0037754	0.333579
Mrfap1	1.49783	1.63538	1.38649	2.59839
Mroh1	1.7454	1.44811	1.95059	0.814285
Mrpl12	1.2893	1.26779	1.36558	0.792286
Mrpl17	1.06782	1.10282	1.00524	2.05089
Mrpl4	0.906894	0.981453	0.878809	0.29276
Mrpl42	1.33437	1.26541	1.43719	0.497332
Mrpl45	1.02299	0.980707	1.14614	0.480224
Mrpl52	0.197049	0.19864	0.208251	1.02293
Mrpl55	0.84353	0.754481	0.834422	0.276186
Mrpl9	0.890027	0.827385	1.08787	1.62491
Mrps22	0.580365	0.61467	0.627173	0.137787
Mrps34	0.450176	0.447942	0.429812	0.906018
Mrps6	1.10945	1.76371	0.818917	0.418582
Msl3	1.86764	1.08933	1.3978	0.356023
Mta3	0.44472	0.341407	0.416373	0.921546
Mtch1	3.86308	3.40135	3.47959	15.7256
Mtcl1	0.367686	0.353912	0.285315	2.20789
Mtdh	0.487245	0.488154	0.422434	1.54618
Mtfp1	1.55817	1.33898	1.83632	0.455901
Mtm1	0.145041	0.108942	0.0697455	0.845429
Mtmr6	3.62951	4.36925	3.4264	1.56966
Mtmr7	3.15008	2.60853	3.47708	0.70881
Mto1	0.391074	0.37838	0.371621	0.0658313
Mtpn	1.02756	1.09433	0.826627	2.31604
Mtss1	0.757024	0.593024	0.695552	2.46191
Mturn	0.45704	0.393034	1.24953	1.84097
Mtx2	1.55737	1.57997	1.7899	0.93003
Mum1l1	0.00726076	0.00475167	0.0250536	0.341371
Mvp	0.0443512	0.0396961	0.0328067	0.477504
Mxra7	0.273855	0.274068	0.339093	3.82031
Myadml2	0.705731	0.571212	0.683813	0.0633675
Mycl	0.0356608	0.0313623	0.0305217	0.576032
Myh10	2.49434	2.41792	2.43242	1.69855
Myh14	0.728515	0.687247	0.615642	0.187236
Myl1	0.00153441	0.00116995	0.00294092	1.43442
Myo5b	0.662903	0.324487	0.566517	0.0186375
Myo7a	0.0938108	0.0913281	0.0657282	0.679615
Myo9a	1.33874	1.11932	1.21836	2.44629
Myt1l	0.497028	0.568025	0.449437	1.22977
N28178	0.734424	0.746577	0.748611	0.337085
N4bp2l2	0.336942	0.425332	0.328064	0.928989
Naa25	0.360935	0.382334	0.328362	0.924404
Naa35	0.380523	0.434059	0.437228	0.876467
Naa50	0.362549	0.397349	0.42259	0.78236
Naa60	2.26904	2.53549	2.11903	1.11727
Nacad	1.52364	1.36718	1.51566	0.734051
Nacc2	6.41121	6.6894	5.76486	2.65804
Naga	0.396614	0.427257	0.421435	1.54889
Nagk	0.38262	0.388446	0.478285	0.972522
Naglu	0.108191	0.0903686	0.106832	1.05405
Naip5	0.0263741	0.00419468	0.0985586	0.61977
Nalcn	0.427062	0.536116	0.03142	0
Nap1l1	0.726032	0.813275	0.66768	1.66053
Nap1l2	2.61102	2.96563	2.35909	0.959891
Nars	5.63224	6.08882	6.40006	2.88137
Nasp	0.235899	0.262221	0.160491	0.822881
Nat8l	5.13142	5.30739	4.69397	0.580866
Nav1	0.668871	0.586655	0.889267	2.32196
Nav2	0.259414	0.231676	0.239805	0.687451
Nbea	0.454189	0.461353	0.389909	1.11054
Nbn	0.278085	0.253283	0.223795	0.71607
Ncald	0.222755	0.519394	0.017128	0.061935
Ncaph2	1.29013	1.34081	1.24463	0.726352
Ncdn	3.91544	4.93285	3.70577	2.06215
Nceh1	2.26223	2.09065	2.50538	0.717912
Nckipsd	0.797821	0.748029	0.655132	0.157178
Ncl	3.63394	3.82365	3.30432	5.73031
Ncoa2	0.854583	0.800748	0.901748	2.18051
Ncor1	1.07889	1.00993	1.02759	1.73022
Ncs1	6.33102	6.12554	7.1348	2.77733
Nde1	0.288235	0.274371	0.718537	0.14088
Ndel1	5.76519	5.96889	4.51502	1.05089
Ndfip2	3.46792	5.53943	3.33436	1.66434
Ndrg3	4.30467	4.75146	3.75049	0.745183
Ndrg4	55.9061	49.4275	66.7686	11.8441
Ndst1	0.106562	0.105129	0.124448	0.465529
Ndst3	0.144932	0.705248	0.0135427	0.0349957
Ndufa10	5.96985	5.81021	6.65235	2.78477
Ndufa11	3.26046	3.01856	3.22604	1.58816
Ndufa12	1.19179	1.22077	1.17965	0.683077
Ndufa4	11.9902	12.1815	10.242	5.11264
Ndufa5	2.58909	2.28402	2.62755	1.14794
Ndufa9	3.86522	3.66948	4.51981	2.35703
Ndufaf1	0.820381	0.854419	0.830399	0.223166
Ndufaf2	0.542395	0.615114	0.523953	0.115653
Ndufaf4	0.754193	0.640662	0.884859	0.341177
Ndufaf5	1.06279	0.988267	0.998399	0.331459
Ndufaf6	0.363869	0.359987	0.414209	1.23347
Ndufb10	3.49948	3.15991	3.57602	2.09796
Ndufb2	2.45833	2.44827	2.21362	1.49575
Ndufb5	4.91897	4.74627	5.43832	2.9223
Ndufb6	3.22101	2.91752	3.14858	1.40901
Ndufb8	5.15509	4.94297	5.73734	1.69094
Ndufb9	6.63882	6.043	6.90301	3.013
Ndufc2	2.999	2.62049	2.76393	1.96635
Ndufs1	5.84832	5.27837	6.7088	1.82672
Ndufs2	8.4283	8.16291	8.60682	3.96019
Ndufs3	1.54712	1.49096	1.70727	0.734303
Ndufs6	1.70682	1.54824	1.70262	0.756386
Ndufs7	3.93836	3.70791	4.25253	2.3491
Ndufs8	3.24439	3.04171	3.5512	1.57741
Ndufv1	6.60043	6.31074	6.86572	3.00991
Ndufv2	6.20556	5.71873	6.90071	2.44371
Neb	1.60436	0.662628	2.01658	0.0724499
Necab1	0.0170271	0.000814008	0.0154641	4.09773
Necab2	0.00136736	0.00024177	0.00182279	0.478358
Nedd4	4.91208	5.83341	4.12107	14.2966
Nedd4l	0.153508	0.187754	0.161347	1.05098
Nefh	36.5551	35.8868	46.7218	14.4336
Nefl	36.4261	36.272	49.1221	14.6233
Nefm	24.1488	23.2017	33.9953	10.3538
Nek9	0.427688	0.389027	0.540019	1.13076
Neo1	0.509673	0.536334	0.411943	0.891916
Neto2	0.0181881	0.041691	0.013912	0.507377
Neu1	1.0237	1.07875	1.07408	0.56421
Nexn	0.625935	0.59459	0.733751	0.0164876
Nf2	0.440058	0.453661	0.443669	1.18077
Nfasc	2.95153	2.74825	3.06883	8.1001
Nfia	1.22696	1.68344	0.984041	2.13441
Nfic	1.55773	1.68983	0.903234	0.817907
Ngfr	1.64753	0.944912	1.97921	18.6511
Ngfrap1	4.50016	4.35023	4.16601	8.70764
Nicn1	2.38265	2.72373	2.60134	1.55231
Nin	2.238	2.15066	2.44567	0.774131
Nipsnap3b	0.146542	0.188927	0.180607	0.669634
Nisch	2.05881	1.90568	1.73675	2.51159
Nkiras1	2.70173	2.64472	2.52371	1.21911
Nkrf	0.837264	0.731847	0.783011	0.188523
Nktr	0.625791	0.591984	0.55218	1.30771
Nme1	5.46669	4.69842	7.00776	3.37126
Nme3	0.17883	0.274618	0.169727	0.622104
Nmnat2	3.88726	3.63278	4.24862	1.61271
Nmrk1	0.694238	1.08526	0.305931	0.15933
Nnt	0.326011	0.305548	0.387424	0.770361
Nog	0.00182173	0.000587152	0.000586495	1.44023
Nop56	1.2139	1.45419	1.14755	0.580722
Nos1	0.593898	0.685435	0.380701	0
Nos1ap	0.024536	0.0218315	0.0337181	0.435153
Nptn	8.76084	8.55259	9.28682	5.21063
Npy	0.000869303	0.00844917	0.000451511	1.60351
Nr1d2	1.47372	1.25277	1.31986	0.616725
Nr3c1	0.144624	0.136695	0.410849	0.598558
Nrbp1	2.08682	2.28403	2.21283	1.35036
Nrcam	0.413446	0.544396	0.590949	1.37627
Nrep	3.50118	4.52455	2.76565	1.83556
Nrg1	1.37581	1.18763	1.37254	0.44938
Nrip3	0.292734	0.272456	0.519763	0.846729
Nrn1	3.70642	4.07352	3.2732	9.98354
Nrp1	0.196893	0.499593	0.0604497	1.00359
Nsf	20.1992	22.6292	15.1868	7.22079
Nsg1	3.85653	3.90264	3.87806	6.70543
Nsg2	0.029829	0.0431131	0.0355496	1.46153
Nsmf	1.55457	1.40623	1.69288	0.512137
Nt5c3	0.827526	0.691703	0.84928	0.374312
Nt5m	1.2018	1.15843	1.67473	0.578327
Ntan1	1.05597	0.829133	1.15697	0.568574
Ntm	1.28005	0.748873	1.77277	0.595899
Ntng1	3.15171	3.29079	0.0344324	0.207106
Ntrk2	1.25566	1.55018	1.07717	2.69146
Nucb1	1.04849	1.10873	1.0941	2.85915
Nucks1	0.875696	0.892315	0.768923	1.43531
Nudt11	0.254744	0.244488	0.225751	1.07845
Nudt16l1	0.62753	0.665438	0.615365	1.49041
Nutf2	0.525075	0.513598	0.679182	1.04143
Nxn	0.0421431	0.0167771	0.0390533	1.34936
Oat	0.977412	1.13592	0.899871	2.22423
Ociad1	6.55488	6.94156	6.54383	4.81038
Ociad2	0.164861	0.157819	0.315629	0.813331
Ocrl	0.524885	0.614139	0.636671	1.88918
Ogdh	6.35405	5.66781	6.07896	2.63552
Ogdhl	3.52013	3.08969	3.30433	0.752717
Ogfod1	0.477537	0.509321	0.358878	1.07563
Ola1	1.24318	1.22867	1.14728	0.662476
Olfm2	0.37795	0.393182	0.329194	3.18893
Olfm3	0.304784	0.313782	0.251007	0.00471787
Opa1	1.34611	1.30789	1.37497	0.791141
Ophn1	0.441421	0.331653	0.568944	1.51444
Oplah	0.181542	0.162039	0.129804	0.707557
Oprl1	0.708611	0.887821	0.662988	0.0654568
Orai3	0.0218193	0.0233203	0.00829872	0.674076
Os9	0.863094	0.876039	0.739071	1.59577
Osbpl1a	4.59784	3.55659	5.03089	0.493205
Osbpl2	1.21165	1.24056	1.35858	2.09326
Osbpl3	1.33721	1.32914	0.999154	0.245026
Osgin2	0.270768	0.175276	0.23618	0.695174
Ostf1	5.81873	6.69308	2.83046	2.29621
Ostm1	0.319314	0.320626	0.356982	1.06657
P2rx6	1.12626	1.16948	1.01667	0.103595
P4hb	1.86194	2.04275	1.73463	4.08275
Pa2g4	0.697051	0.77429	0.627865	1.21528
Pacsin1	2.91871	2.80077	3.15778	0.720494
Pacsin2	1.80852	1.76998	2.06718	0.844338
Padi2	0.957738	0.12214	1.34078	0.613784
Paf1	0.534665	0.664895	0.531488	1.35574
Pafah1b2	3.46792	3.18033	3.35497	2.07206
Pagr1a	0.902058	0.966401	0.941485	0.500165
Pak1	5.04261	6.53177	2.45153	0.321948
Palm	0.703337	0.690917	0.524529	3.71548
Palm2	0.098489	0.065574	0.0712678	0.8408
Palmd	0.142079	0.09471	0.227897	4.95711
Pam	0.0454421	0.0496844	0.0306052	0.874387
Panx1	1.36202	1.61047	0.444649	0.119241
Panx2	1.07289	1.01888	0.813272	0.192995
Pappa	0.880985	0.998246	0.644607	3.87161
Paqr4	3.58803	2.59682	5.77351	1.05688
Paqr8	0.721762	0.51187	0.701086	0.0400808
Pard3	0.304964	0.333668	0.237524	0.743697
Pard6g	0.109133	0.116859	0.0578039	0.497329
Parm1	0.437446	0.199716	0.752596	0.223404
Parp1	1.32014	1.18634	1.29117	0.744927
Parp11	0.186615	0.138526	0.116999	0.602124
Parp9	0.227869	0.192858	0.333294	0.768147
Parva	1.21207	1.4296	0.493129	0.366035
Paxbp1	1.62694	1.03796	2.30688	1.49642
Pbx1	0.858299	0.548828	0.919637	0.12732
Pbx3	0.422933	0.535165	0.704884	1.39713
Pcbd1	0.1546	0.26177	0.0999235	0.550952
Pcbp3	4.08914	4.78334	4.11517	6.88313
Pcbp4	3.06077	2.85091	2.63164	0.60913
Pccb	0.436106	0.510533	0.427552	1.26032
Pcdh17	0.00308047	0.00621512	0.00367848	0.401317
Pcdh20	0.00355969	0.0142652	0.611409	4.54171
Pcdh7	0.909999	1.13068	0.569207	0.315512
Pcdh9	0.0898443	0.143059	0.0539846	0.529567
Pcgf2	0.0656724	0.0714821	0.0535913	0.540639
Pcmt1	2.97494	3.30675	2.8866	1.84279
Pcmtd2	0.38124	0.462775	0.324711	0.893233
Pcnx	0.374321	0.385607	0.25669	1.50612
Pcnxl2	0.725571	0.703437	0.623529	0.05706
Pcnxl4	0.369932	0.391906	0.383214	0.888244
Pcp4l1	0.0155069	0.223497	0.0143141	0
Pcsk2	1.06713	3.52365	0.142597	0.279055
Pcsk5	0.591741	0.974186	0.390198	0.007455
Pdcl3	0.289172	0.284136	0.23653	0.735319
Pde1c	0.112115	0.126726	0.0921475	2.76794
Pde4b	0.371225	0.328755	0.151794	0.644865
Pde4dip	2.21661	2.3457	2.50973	4.35693
Pdgfa	0.869138	0.546527	0.485212	0.222794
Pdha1	3.61438	3.33505	4.36197	2.33494
Pdhb	5.21591	5.00605	5.7222	2.1152
Pdhx	1.17981	1.17485	1.13437	0.545174
Pdia3	4.09314	4.35526	3.99195	7.15794
Pdk3	0.64423	0.721416	0.835172	1.46533
Pdlim2	0.0244876	0.0276015	0.0118924	0.0739829
Pdlim7	0.556861	0.745704	0.340087	1.06361
Pdp1	2.54127	1.91554	2.60166	0.556935
Pdpk1	1.58185	1.54095	1.36764	0.974592
Pdrg1	3.20901	2.75082	4.31312	2.63732
Pdxp	1.19119	1.28367	1.08886	0.232202
Pdzd2	2.51937	1.2377	1.61879	0.0294244
Peak1	0.623424	0.666975	0.48893	0
Pecr	0.156178	0.175763	0.218994	0.748717
Pef1	1.60901	2.44427	1.46896	2.32594
Peg13	4.00818	4.11262	4.03366	2.128
Peli2	0.328436	0.447172	0.384512	2.52804
Pes1	0.19755	0.216406	0.155472	0.646539
Pex11b	0.921973	0.922141	0.95474	0.285044
Pex5l	0.421684	0.453737	0.451313	0.082243
Pfdn5	0.82935	0.916975	0.750561	1.623
Pfkm	6.94823	6.72012	6.22168	0.826203
Pfkp	4.76704	3.67091	4.05223	1.8722
Pfn1	1.03681	1.05441	0.99148	2.86683
Pgbd5	0.536796	0.623585	0.445745	0.0654325
Pgf	1.01661	0.698673	1.00634	0.0807994
Pgm2	1.75302	1.71271	1.66172	2.61003
Pgm2l1	2.18188	1.74921	1.9645	0.978358
Pgm3	0.127303	0.149003	0.134743	0.488987
Pgrmc1	1.21631	1.35894	1.20148	3.48161
Pgrmc2	0.358847	0.36858	0.403724	4.54157
Pgs1	1.44415	1.54332	1.42628	0.378702
Phactr1	1.12847	0.844512	0.449193	0.182244
Phactr2	1.37571	2.11191	1.3346	1.66224
Phc2	0.3534	0.472797	0.439639	0.97203
Phf3	0.378135	0.402713	0.296197	1.0076
Phip	0.459866	0.43064	0.289873	1.09239
Phtf1	0.718439	0.788162	0.741382	0.337229
Phyhip	0.569377	0.508866	0.539457	0.074346
Phyhipl	2.90743	3.5884	2.57533	19.1247
Pi4k2a	0.873283	0.890993	0.984309	1.73927
Pi4ka	1.70467	1.60506	1.62535	0.744411
Pi4kb	0.378787	0.323791	0.405584	0.887814
Pias2	0.747116	0.810898	0.716891	1.76022
Picalm	0.767928	0.861912	0.852822	1.32252
Pid1	0.113449	0.146249	0.0939398	1.50006
Piezo2	0.00618906	0.00520513	0.00245991	0.659853
Pigc	0.985443	0.987964	0.952786	0.575289
Pik3ip1	0.179189	0.23906	0.120448	0.829666
Pik3r1	1.41861	1.80561	0.994822	0.721664
Pin1	2.27882	2.70966	1.95288	1.53229
Pip4k2a	0.809092	0.619909	1.07559	0.128863
Pip4k2c	0.399988	0.457262	0.453962	0.939805
Pisd	0.341337	0.367278	0.345923	2.23962
Pisd.ps1	0.535403	0.596116	0.445638	1.64955
Pithd1	0.977362	1.03369	0.785264	2.6593
Pitpna	5.72736	5.98641	5.6894	1.81378
Pitpnc1	2.99026	2.12488	2.76978	0.215817
Pitpnm2	0.295676	0.224718	0.415085	1.13896
Pkm	11.6162	10.7873	14.517	4.67794
Pknox1	0.17974	0.15164	0.144026	0.571293
Pkp4	0.29378	0.228713	0.238947	1.74612
Pla2g12a	0.163616	0.252093	0.139539	0.768864
Pla2g7	3.23449	5.02641	2.42157	0.952308
Plaa	0.904706	0.827881	0.81035	1.57494
Plagl1	0.374026	0.515565	0.138309	0.0037275
Plat	0.129173	0.166718	0.110815	0.694802
Plbd2	2.74608	2.35994	3.07625	6.15323
Plcb3	0.0324174	0.0371186	0.0358255	1.75631
Plcb4	2.2261	1.30075	1.03987	0.966646
Plcd4	0.49053	0.769821	0.0349976	0.00442393
Pld5	2.14573	1.8871	1.35815	0.165017
Plec	2.95216	3.07542	3.05323	1.25175
Plekha1	0.602949	0.740565	0.649679	1.14506
Plekha2	1.20348	1.01177	1.10098	0.416208
Plekha6	2.86234	2.93755	3.49673	0.320634
Plekhh1	0.011468	0.0258492	0.0524556	0.306168
Plin2	0.0543039	0.0387407	0.292634	0.653593
Plin3	0.0773878	0.0421279	0.0619134	0.0846514
Plk5	0.00044608	0.0120662	0	6.94193
Pllp	0.075049	0.0479542	0.0350708	0.0454264
Pls3	1.85437	0.953711	0.457495	0.664205
Plxna1	2.66681	2.4573	2.43695	0.779127
Plxnc1	0.021233	0.016014	0.00928713	0.632302
Pmm1	1.41063	1.65168	1.85115	4.74663
Pnisr	1.23599	1.36318	0.939603	2.21061
Pnkd	2.14158	2.46423	1.96742	0.712647
Pnmal1	0.0215139	0.0493789	0.0316496	0.373187
Pnmal2	1.54314	1.82571	1.06023	0.651841
Pnp	0.0482689	0.0497335	0.020239	0.47097
Pnrc2	0.29612	0.347181	0.30903	0.860334
Podxl2	1.49215	1.41539	0.909289	0.374939
Pold2	0.178526	0.227008	0.211924	0.58212
Pold4	0.11914	0.107351	0.129699	0.603564
Poldip2	2.18935	2.22093	2.57262	1.13185
Poldip3	0.788399	0.885131	0.744063	1.61801
Polg	0.247811	0.29468	0.277172	0.681927
Polr3c	0.447142	0.45532	0.479972	0.0724114
Pomp	2.00247	2.00598	1.76078	1.18173
Pomt1	0.0960946	0.108701	0.110574	0.542158
Pop5	1.35891	1.40361	1.28636	0.410007
Por	0.16685	0.20719	0.263903	0.796969
Porcn	0.678832	0.581684	0.672677	0.200687
Pou4f1	0.332652	1.57509	0.00449129	0
Pou4f2	0.346557	0.234568	0.398046	0.76498
Ppa1	3.11733	2.76893	3.41518	1.12001
Ppa2	2.81983	2.74773	2.96584	0.758294
Ppapdc1a	0.000290777	0.000503795	7.14e-05	0.362857
Ppargc1a	3.30297	2.843	2.99642	0.436466
Ppef1	0.000299333	0.000529391	5.53e-05	1.43057
Ppfia4	1.11299	1.11492	0.82285	0.364487
Ppip5k2	2.53516	2.08413	2.9982	1.85657
Ppm1e	0.875205	0.832043	0.816041	0.292646
Ppm1h	3.08691	3.78954	3.20471	1.19014
Ppp1ca	1.84509	1.80034	1.75272	3.2071
Ppp1r14c	0.322605	0.199663	0.141737	0.904668
Ppp2cb	0.32003	0.314405	0.276473	0.797593
Ppp2r2a	0.741579	0.697554	0.783764	1.72372
Ppp2r2b	1.51	1.28664	1.40742	0.677946
Ppp2r2c	3.12277	3.24068	3.10033	0.978552
Ppp2r5c	1.25265	1.08286	1.26143	2.00961
Ppp2r5d	0.935208	0.852617	0.873761	0.366681
Ppp3ca	0.848194	1.32038	0.52064	1.07823
Ppp3cc	0.538769	0.661829	0.582341	0.0803666
Ppp3r1	2.67739	3.26878	2.09216	5.32776
Ppt1	2.44952	2.67758	2.93441	1.20185
Pptc7	0.769303	0.516621	0.921627	0.200346
Pqbp1	0.853518	0.956294	0.723463	1.65402
Pqlc1	1.25227	1.99282	0.770834	0.735703
Prdm2	0.464311	0.48758	0.519986	0.933256
Prdx2	6.47209	6.22694	7.00395	4.56318
Prdx3	3.33582	3.2561	4.08304	1.96759
Prdx4	0.31982	0.318433	0.356633	1.62728
Prdx5	4.37803	3.98809	4.61189	2.08677
Prep	0.898478	0.790847	0.949038	0.344943
Prepl	6.45412	6.28814	6.0364	2.3455
Prickle2	0.131983	0.0922344	0.184219	0.918653
Prkaa1	1.04681	1.03824	0.932314	1.75122
Prkaca	2.4257	2.49426	1.95188	1.18488
Prkar1a	15.8747	13.0501	16.9656	11.056
Prkar1b	8.78717	9.38086	7.35934	5.59554
Prkar2a	0.742472	0.770864	0.699726	2.42756
Prkar2b	0.50541	1.10546	0.276411	0.103974
Prkcb	3.86381	3.67783	2.98799	0.815178
Prkcd	0.0987	0.104857	0.130993	1.85351
Prkce	0.15288	0.145771	0.229803	0.620429
Prmt10	0.702805	0.727295	0.567597	0.194835
Prmt2	0.530972	0.560542	0.471989	1.12262
Prmt7	0.672702	0.728207	0.660141	0.167647
Prmt8	0.492693	0.252938	0.312523	0
Prosc	0.931748	0.72821	0.781724	0.337364
Prox1	0.730304	0.698762	0.993912	0.159275
Prpf31	0.718736	0.72307	0.777218	0.349248
Prpf39	0.457372	0.454429	0.370591	0.99473
Prph	0.00951976	0.00432348	0.00720638	6.16995
Prpsap1	2.19932	1.95392	2.0988	1.19437
Prr13	0.428081	0.409332	0.425396	3.1805
Prrt3	1.01724	0.894888	1.12891	0.410614
Prrx2	0.0186205	0.0162266	0.0179869	0.534455
Prune2	8.02146	7.74295	7.5575	71.6162
Psap	14.9591	15.4831	15.9831	10.4443
Psat1	0.17808	0.231556	0.28055	0.656124
Psd3	0.958759	0.717355	0.881809	0.298869
Psen1	0.787213	0.812567	0.752395	1.4147
Psmb1	3.09808	3.17153	2.71873	5.08284
Psmc2	3.49061	3.60438	3.22406	2.45019
Psmc6	3.16723	3.30743	3.09535	2.19906
Psmd1	3.72673	3.65284	3.56822	2.175
Psmd10	0.296739	0.268541	0.322272	0.662716
Psmd12	2.62486	2.37722	2.63189	1.55206
Psmd6	2.97408	2.97906	3.23923	1.84247
Psme1	0.0596319	0.0554639	0.0363102	0.559506
Psme4	1.02424	1.06011	0.950225	0.374473
Pstk	0.579514	0.562745	0.546457	0.204563
Ptbp3	0.0619282	0.0914727	0.0629827	0.702141
Ptcd2	0.860808	0.748566	0.971272	0.380778
Ptchd1	0.00347037	0.00542973	0.00044742	1.17336
Ptchd2	0.0857432	0.127853	0.0623805	2.3862
Ptges2	0.749128	0.7102	0.771593	0.349248
Ptgr2	0.604027	0.483176	0.712885	1.20202
Ptms	0.785574	0.639347	0.584823	2.05545
Ptn	0.178368	0.0495507	0.120029	0.0961971
Ptp4a2	1.14533	1.07147	1.37032	1.66879
Ptpdc1	0.141177	0.111949	0.122004	0.569431
Ptplad2	0.0284408	0.0236162	0.0410969	0.943332
Ptpn11	0.473766	0.408475	0.56452	3.24619
Ptpn13	0.126566	0.121556	0.0690538	0.731667
Ptpn14	0.0200131	0.0514299	0.0104411	0.395261
Ptpn5	0.207289	0.174399	0.365564	2.84303
Ptpn9	0.254424	0.276489	0.232387	0.805447
Ptpra	0.718847	0.713542	0.725718	1.51666
Ptprd	0.0278729	0.0183016	0.0973622	0.670444
Ptprf	2.22725	2.19897	2.22132	4.20705
Ptprm	0.180992	0.205294	0.285242	0.988065
Ptprn	0.730868	0.81716	0.51296	2.50392
Ptprn2	0.105361	0.14336	0.0724833	0.715333
Ptpro	0.00921279	0.0148479	0.00638505	0.422691
Ptprs	3.12279	2.37709	2.26522	1.93798
Purb	2.23764	2.39795	2.2896	3.53197
Pvalb	9.09133	8.72464	9.0653	13.668
Pvrl2	0.0954221	0.0921743	0.0613438	1.08999
Pvt1	0.0617749	0.121015	0.0540765	0.580213
Pwwp2b	0.0944865	0.0936244	0.110589	0.591227
Pygb	2.70756	3.69277	2.08703	0.958737
Pygl	0.499232	0.402916	1.87295	0.199857
Pygm	0.685116	0.117044	2.09031	0.346552
Qars	0.653429	0.517178	0.672635	1.32461
Qpct	0.0299666	0.0563693	0.0223595	1.23724
R3hcc1	0.468124	0.44383	0.44216	0.0110702
Rab11a	3.48141	3.42865	4.24713	6.58152
Rab11fip2	0.195374	0.214157	0.170201	0.908946
Rab11fip5	2.40242	2.31536	2.62404	0.437102
Rab15	1.13757	1.79892	0.131989	0.0719318
Rab31	0.367654	0.52323	0.188984	1.00067
Rab33b	0.30494	0.262522	0.366005	0.976222
Rab3a	15.1679	15.5956	15.6292	7.82021
Rab3b	0.0116929	0.0140659	0.0177057	0.595052
Rab3c	0.997457	1.0819	0.94532	0.367003
Rab3gap1	1.42333	1.4212	1.29659	0.741878
Rab3ip	3.25785	3.38177	4.69921	2.3235
Rab4a	0.7743	0.594261	1.2123	0.441681
Rab5c	0.295859	0.267098	0.246614	0.658995
Rab6b	12.5497	11.5543	11.918	6.13401
Rab8b	0.494901	0.4655	0.401101	1.08037
Rab9b	0.31942	0.273029	0.318564	0.846145
Rabac1	3.31858	3.48648	2.93277	5.26007
Rabgap1	0.589343	0.530002	0.560878	1.9662
Rabgef1	1.1601	0.937689	1.08243	0.532653
Rac1	1.69041	1.61839	1.43688	3.62824
Rac3	0.16802	0.231328	0.128703	0.579062
Ralb	0.472247	0.358863	0.578956	0.040172
Ralgds	0.100637	0.109839	0.0340108	0.326303
Ralyl	0.0402968	0.0293099	0.0664935	0.613675
Ran	1.37951	1.44241	1.50299	0.828822
Rap1gap	1.98611	1.69844	2.09098	0.626601
Rap2a	0.609885	0.508596	0.635781	0.135595
Rapgef4	0.728089	0.754189	0.748342	0.137533
Rasa2	0.156193	0.120399	0.128889	0.567213
Rasgef1b	1.60639	1.45172	2.68026	5.35496
Rasgrf1	0.195775	0.636462	0.0222822	0.00369007
Rasgrp2	0.947945	0.426989	1.15502	0.00471787
Rasl10b	0.472131	0.500106	0.493043	0.0964823
Rassf4	3.94093	4.33863	4.0116	0.0186375
Rassf5	0.846531	1.07336	1.26526	2.11242
Rbfox3	0.776159	1.72868	0.096853	0.0092045
Rbm25	1.3276	1.28017	1.18308	2.36686
Rbm39	1.68263	1.61132	1.49607	3.53049
Rbms1	0.5904	0.659482	0.434253	2.84477
Rbms3	0.711866	0.906304	0.9905	3.20465
Rc3h1	0.359071	0.427577	0.309564	0.864957
Rc3h2	0.611607	0.524328	0.52079	1.2494
Rcan1	2.07272	1.86344	2.34593	0.722343
Rcan2	10.3779	8.98065	9.81348	0.256645
Rcbtb1	0.966511	1.06379	0.720643	0.271229
Rcn2	0.98172	1.06371	0.933539	1.74607
Rdx	1.09379	1.1469	0.958142	2.78339
Reep1	2.72277	2.72369	4.25685	2.25562
Reep2	1.58456	1.27422	1.32003	0.659746
Reep5	9.53586	11.2041	7.63164	1.72311
Reep6	0.0201695	0.031779	0.022069	0.316142
Rere	1.58917	1.66965	1.67822	0.889398
Rffl	0.115539	0.144492	0.105501	0.629965
Rfk	2.23278	2.00103	2.7245	1.29839
Rgl1	0.609713	0.867374	1.45228	6.89256
Rgs10	0.197902	0.415421	0.0955951	0.933573
Rgs12	0.292702	1.28157	0.0449969	0.198893
Rgs17	0.785315	0.982909	0.58331	1.83049
Rgs2	0.630602	0.25357	0.431186	0
Rgs7bp	3.36474	4.20398	2.5865	1.17359
Rhbdd2	0.685314	0.787593	0.856616	1.29471
Rhbdl3	0.353713	0.340345	0.287377	1.05249
Rhoa	0.704352	0.720999	0.67049	1.3147
Rhob	0.984723	1.31458	0.813791	1.88121
Rhobtb2	1.03608	1.03238	1.28911	0.252517
Rhobtb3	0.206147	0.149697	0.196544	0.850689
Rhof	0.433695	0.386741	0.461572	0.0695512
Rian	1.93796	1.99915	1.71533	0.784996
Ric8	0.621354	0.62201	0.703402	1.53819
Ric8b	0.618613	0.607156	0.475612	1.15663
Rilpl1	0.229367	0.259229	0.252139	1.04054
Rimkla	1.28832	1.3779	1.37728	0.407852
Rims2	0.53668	0.529531	0.407157	2.0725
Rin2	0.166067	0.157267	0.172716	1.73824
Rit2	1.58846	0.953516	1.28537	2.19186
Rlim	0.774053	0.668827	0.80063	1.57421
Rn45s	170.132	159.983	145.303	225.914
Rnase4	0	0.000211191	0	1.60765
Rnd3	0.451715	0.449188	0.48986	1.33619
Rnf114	0.881533	1.0079	0.978435	2.58049
Rnf115	1.72872	1.54095	1.73778	0.847355
Rnf123	4.11355	3.62579	1.40869	0.969579
Rnf13	2.6609	3.01809	2.55159	4.75964
Rnf145	1.35864	1.68449	1.09548	0.577809
Rnf157	3.61155	3.57374	3.39377	1.29586
Rnf181	1.03813	1.13663	0.997294	2.298
Rnf187	12.9403	12.9407	12.5948	8.40265
Rnf208	1.52316	1.65895	1.48078	0.618824
Rnf216	0.349057	0.366023	0.301624	0.917981
Rnf44	0.229308	0.246351	0.253504	0.662847
Rnh1	0.712211	0.699535	0.881675	1.77021
Rnpc3	0.391275	0.391014	0.260711	0.958403
Robo2	0.0878588	0.156401	0.0395882	0.430374
Rock2	0.619998	0.71638	0.511869	0.087185
Rom1	0.18184	0.138333	0.152867	0.675835
Rora	0.512597	0.655507	0.34857	0.126735
Rph3a	0.788352	3.34353	0.215729	25.8794
Rpl13a	1.01708	1.06646	0.891367	4.05543
Rpl14.ps1	0.626307	0.642907	0.567277	1.57497
Rpl15	0.440459	0.388226	0.436071	1.03211
Rpl18a	0.281266	0.306871	0.244481	0.813181
Rpl22	0.797889	0.986874	0.771961	2.08244
Rpl22l1	0.274197	0.284134	0.238239	0.755351
Rpl23	0.203536	0.240416	0.195758	0.6251
Rpl3	0.199979	0.211952	0.201784	0.771278
Rpl32	0.51097	0.589281	0.436313	1.80768
Rpl39	0.13012	0.137196	0.105741	0.523239
Rpl4	5.16453	5.31861	5.34994	13.2728
Rpl7	0.759047	0.822648	0.666307	1.34869
Rpl8	2.25512	2.55777	2.16587	4.6569
Rplp0	1.1146	1.21205	1.05137	2.40506
Rplp1	0.759374	0.858014	0.646893	1.89726
Rplp2	0.226682	0.267254	0.209586	0.728844
Rpn1	1.36367	1.34351	1.33573	2.56369
Rps11	0.765682	0.898887	0.740733	1.56277
Rps14	0.752762	0.827349	0.660796	2.02956
Rps15	0.375447	0.38514	0.317394	1.2294
Rps19	0.146591	0.171832	0.127381	0.575133
Rps20	0.243875	0.270273	0.231051	0.758031
Rps21	0.13282	0.145336	0.117957	0.611234
Rps24	0.314176	0.350255	0.245799	0.802079
Rps26	0.241556	0.275692	0.21321	1.05243
Rps3	2.57933	2.97435	2.61645	6.96734
Rps3a1	0.37329	0.411099	0.327908	1.10134
Rps4x	0.195636	0.225249	0.175924	0.627555
Rps5	1.92508	2.07068	1.82584	6.28379
Rps6ka2	0.538903	0.382015	0.631318	0.0235894
Rps6ka3	0.976104	0.740209	0.812617	0.22448
Rps9	1.03818	1.03825	0.972463	3.42806
Rptor	0.620351	0.633312	0.593296	0.118327
Rpusd4	0.141957	0.156112	0.170381	0.644308
Rrbp1	0.163163	0.207988	0.138212	1.2776
Rrn3	1.15201	1.13507	1.15536	2.46334
Rrs1	0.148561	0.150805	0.168745	0.56773
Rsph9	0.0153396	0.0188414	0.0185981	0.751832
Rsrc1	1.42841	1.56202	1.41365	0.555058
Rsrp1	2.68822	2.906	2.30395	8.6563
Rsu1	0.324108	0.277483	0.269031	1.04612
Rtca	1.69195	2.00434	2.01211	0.957574
Rtn1	8.15473	6.55262	8.12038	14.6718
Rtn2	0.855409	0.852967	0.723948	0.459279
Rtn4	12.4023	11.5051	10.5539	6.93258
Rufy2	0.660068	0.581669	0.564856	1.34169
Rundc3a	0.85474	0.878177	0.817391	1.63595
Rundc3b	0.132495	0.13104	0.112311	0.51848
Runx1	1.27488	1.23259	0.0805735	0.0037275
Rusc1	2.26597	2.45368	2.29116	1.144
Rusc2	1.24765	1.19978	1.13034	0.693826
Rxrg	0.0875873	0.00256201	1.08508	0.896556
Ryr2	0.783542	1.45831	0.59677	0.00471787
Ryr3	0.460892	0.585964	0.0316377	0
S1pr5	0.0196007	0.0019195	0.0143174	0.435852
Sacm1l	2.08325	1.97184	2.52056	1.3536
Sacs	0.341845	0.384295	0.343376	0.818726
Sall2	0.618746	0.688669	0.529325	0.175704
Samd14	0.110817	0.117164	0.0666338	0.919999
Samd8	0.29978	0.308826	0.265392	1.79378
Samm50	1.73211	1.67936	1.66285	0.841151
Sar1a	1.41627	1.47289	1.36987	2.30873
Sar1b	0.804747	0.858772	0.855309	1.96669
Sbk1	0.846447	0.767695	1.13719	0.346519
Scamp3	1.30062	1.3371	1.34184	0.78183
Scap	0.598646	0.680369	0.498006	1.26663
Scaper	0.512342	0.450624	0.397648	1.07649
Scfd1	0.565826	0.55326	0.501762	1.36839
Scg2	0.0119913	0.0613255	0.000247105	0.632825
Scn1a	3.07444	3.21475	2.15342	0.484778
Scn1b	4.54348	4.23951	6.03867	1.36096
Scn2a1	0.265574	0.224981	0.215216	0.683072
Scn2b	0.27997	0.336161	0.0374935	3.55001
Scn3b	0.00882114	0.0168152	0.00238024	0.724377
Scn4b	10.3476	9.04354	12.142	2.59339
Scn8a	4.87509	5.11854	5.12728	0.637913
Scn9a	0.087429	0.0880143	0.0647609	2.60828
Scnn1b	0.00224379	0	0	0.625341
Scrn3	0.58348	0.532728	0.607335	0.15198
Scrt1	1.05756	1.0858	1.13021	0.232204
Sdcbp	2.66258	1.85745	3.45581	3.34428
Sdccag8	0.401236	0.395323	0.302198	0.95663
Sdf4	3.35939	3.55469	3.01079	4.91581
Sdha	11.9894	11.408	13.3188	4.65752
Sdhb	5.81283	5.11606	7.70683	3.24977
Sdhc	1.96435	1.82076	2.05708	1.16033
Sdhd	3.10788	2.81448	3.39828	0.904566
Sdr39u1	3.13375	2.98581	3.11348	1.36755
Sec14l1	1.30807	1.24771	1.21575	3.02949
Sec61a1	0.593248	0.604388	0.582697	1.25957
Sec61a2	0.501488	0.516713	0.435092	0.968326
Sel1l3	0.0361848	0.058544	0.0157999	1.55757
Selm	0.923543	0.884238	0.68315	0.335937
Sema3a	0.280628	0.425848	0.0204267	0.00871596
Sema3d	0.682878	0.196206	0.58001	0
Sema3e	4.9513	2.61338	3.90676	0.233136
Senp7	0.226659	0.195142	0.171114	0.615452
Sepn1	0.178698	0.25493	0.222895	0.561019
Serbp1	1.55407	1.57447	1.30743	3.57488
Serinc3	2.17679	2.09798	2.10668	5.29386
Serinc5	0.0846194	0.126867	0.102711	0.449487
Serp2	0.466508	0.521969	0.236369	0.0573312
Serpinb6a	1.34506	1.47542	1.14007	0.496726
Serpinf1	2.39662	2.30392	2.43404	6.342
Serpini1	4.02347	8.33124	2.22738	9.26948
Sertm1	0.696433	0.399776	1.18635	0.191181
Sesn1	0.224763	0.223372	0.233632	0.796762
Sez6	3.86477	3.67993	2.5548	3.67694
Sez6l2	2.05758	1.97475	1.96148	0.395125
Sf3a1	0.72387	0.547733	0.680504	0.244414
Sfmbt2	0.0723337	0.0244043	0.130056	0.702582
Sfpq	0.58659	0.637713	0.494616	1.25771
Sfr1	1.09748	1.20627	1.07849	1.80853
Sfrp1	0.0197769	0.00856249	0.0259903	0.476973
Sfxn3	4.34719	2.90941	3.59294	0.932005
Sfxn5	0.600244	0.627875	0.566244	0.244187
Sgce	0.13836	0.110903	0.186818	0.618094
Sgk3	0.0499238	0.0267278	0.0440677	0.489795
Sgpl1	0.244267	0.326545	0.233158	1.1167
Sgpp1	0.544525	0.5787	0.478017	1.33902
Sgpp2	5.22652	5.18723	5.32939	2.05929
Sgsm1	0.663687	0.441229	0.802235	0.0791235
Sh3bgr	0.263337	0.180194	0.8525	0.0392218
Sh3bgrl2	0.444004	0.365967	0.543119	1.71034
Sh3bgrl3	1.06625	1.26182	0.826322	2.78647
Sh3gl1	0.452867	0.476127	0.389377	1.1059
Sh3gl2	12.2984	10.8123	11.9424	5.44154
Sh3glb1	0.532665	0.489485	0.580386	1.55519
Sh3glb2	0.854002	1.25505	0.630611	2.1523
Shd	0.794541	0.854596	0.646134	0.31569
Shisa2	0.163717	0.240825	0.100539	0.645587
Shoc2	0.440333	0.402504	0.4888	1.03497
Shox2	0.479705	0.425465	0.394178	0.0975623
Sik1	0.0312257	0.0458146	0.0293089	0.479252
Sike1	0.380482	0.432223	0.412042	0.891358
Sipa1l1	0.7416	0.91988	0.588365	4.79945
Sipa1l2	0.974393	0.625932	0.712133	0.174335
Skap1	0.000858094	4.75e-05	0.000642616	1.16202
Ski	0.43193	0.524789	0.382821	1.338
Skp1a	7.38611	9.30041	6.4607	23.9424
Slc10a7	0.300458	0.394845	0.138623	0.954715
Slc11a2	0.532603	0.622255	0.673263	0.234392
Slc12a6	0.945653	0.973626	0.947489	0.409539
Slc17a6	4.90381	5.86146	0.591202	3.67193
Slc17a7	6.67943	5.34468	8.31977	0.796194
Slc1a4	0.369841	0.350433	0.479653	0.88016
Slc20a1	1.70193	1.82301	1.67094	0.358477
Slc22a17	4.41751	4.57066	4.29852	6.16273
Slc22a23	0.756269	0.698318	0.787796	0
Slc24a2	5.65248	3.77587	7.66404	6.45748
Slc25a12	5.79672	5.17706	5.85881	3.97735
Slc25a25	3.06892	3.08153	3.0232	1.02116
Slc25a27	0.48192	0.46818	0.450812	1.52702
Slc25a3	22.2672	19.7384	24.3954	10.0315
Slc25a37	1.14832	0.903606	1.24045	0.559382
Slc25a4	29.0959	27.7261	30.0998	19.0088
Slc25a46	2.46276	2.41646	2.74835	1.34064
Slc25a5	1.90972	1.85254	2.14479	1.01209
Slc27a3	0.0275089	0.0206956	0.0328829	0.68996
Slc29a4	0.00759186	0.0114163	0.00307905	0.378862
Slc2a13	0.0403939	0.145935	0.04921	0.588524
Slc2a3	1.16672	0.91651	1.15196	2.777
Slc2a6	0.45719	0.424326	0.456771	0.0527642
Slc35a5	0.347279	0.340604	0.239824	0.9723
Slc35f1	1.07524	1.02236	0.969789	2.26373
Slc35f4	0.0281372	0.0625035	0.00344718	0.633545
Slc36a1	0.565485	0.465637	0.499285	5.60145
Slc38a1	6.53965	5.30398	7.34836	3.45986
Slc44a1	0.832258	0.82522	0.639615	0.484443
Slc44a2	0.232569	0.285408	0.20883	0.681879
Slc45a1	1.43456	1.1307	1.37494	0.585566
Slc48a1	1.57557	1.8856	1.55561	1.68
Slc4a3	0.897509	0.947596	0.659093	0.136695
Slc52a3	7.74e-05	0.00107574	0	0.766636
Slc6a17	3.03199	1.95589	2.88653	0.542087
Slc6a4	0.00028368	0.00176532	0	0.71674
Slc6a6	0.557649	0.435364	0.626893	0.088008
Slc6a8	1.02516	0.924224	1.23746	0.435755
Slc7a4	0.29658	0.329873	0.203711	1.13577
Slc7a5	0.554723	0.519961	0.540767	1.7386
Slc7a6	0.969299	0.877748	0.960011	0.434313
Slc7a7	0.0094976	0.00783915	0.00819282	0.367444
Slc7a8	0.695591	0.414875	1.22715	8.84749
Slc9a3r1	0.0392832	0.0453005	0.0161241	3.38396
Slc9a3r2	1.25853	1.23963	1.32507	0.304058
Slc9a9	0.280287	0.614052	0.116184	0.349839
Slco5a1	1.69891	1.7134	2.13692	0.538737
Slitrk3	0.70437	0.899514	0.50772	2.24728
Slmo1	0.837852	0.741853	0.924483	0.338057
Smad1	0.34277	0.441678	0.403089	0.930648
Smad6	0.00681955	0.00594468	0.0135267	0.353858
Smad7	0.0520481	0.0614823	0.0242488	0.989698
Smap2	1.3849	1.40949	1.47043	0.592218
Smarca1	0.0532032	0.0501169	0.0363336	0.564122
Smarca2	1.71724	1.9464	1.49905	3.2935
Smc3	0.691855	0.628358	0.539881	1.265
Smek2	0.501555	0.566998	0.397679	1.09282
Smg6	0.306592	0.354999	0.278352	1.05767
Smim20	1.18233	1.07659	1.1829	0.634295
Smpx	0.391223	0.332871	0.320617	0
Smug1	0.174129	0.181701	0.194323	0.620763
Smyd2	10.1052	12.0405	8.99344	2.38051
Snap25	118.332	114.28	116.118	28.6552
Snap47	6.05906	6.75299	5.75953	8.61128
Snap91	5.91437	5.88362	5.80712	3.82575
Snca	0.000354585	0.00544255	0.000346131	3.02713
Sncb	2.03532	1.81503	1.84624	0.11527
Sncg	0.418386	1.48397	0.528237	1.90412
Snhg11	24.2644	25.8467	18.5465	43.5869
Snhg12	0.0928954	0.127876	0.0822352	0.48685
Snhg4	0.186971	0.181216	0.203631	0.748641
Snhg5	0.215608	0.216877	0.195111	0.895487
Snn	1.10174	1.31609	1.22611	0.386542
Snph	3.14052	3.01466	3.27928	0.384142
Sntg2	0.601842	0.597799	0.609586	0.147027
Snx1	0.77317	0.732786	0.761809	1.54411
Snx10	0.597417	0.717266	0.446924	1.1349
Snx13	1.02299	0.99947	1.10109	1.94548
Snx14	1.18315	1.03507	1.11724	0.549089
Snx18	0.172504	0.216699	0.133946	0.547609
Sod2	3.14014	2.86914	3.6968	1.6782
Sorbs2	0.169067	0.331246	0.137866	0.671613
Sorcs3	0.00152649	0.00363154	0.00314697	1.1215
Sord	0.364592	0.311226	0.412473	0.928848
Sowaha	0.0567614	0.0626256	0.107786	0.57939
Sparcl1	73.909	76.955	75.0436	30.6622
Spast	0.364332	0.340419	0.437415	1.01294
Spcs1	1.6729	1.71861	1.81995	3.56913
Speg	0.227661	0.144687	0.219245	1.47085
Sphk1	0.324994	0.245657	0.386976	0
Sphkap	0.0779403	1.6952	0.0415062	0
Spire2	0.364203	0.414055	0.436292	0.0157847
Spock2	2.94848	2.75802	2.6685	1.37569
Spock3	14.9702	12.0042	19.6382	17.3517
Spp1	98.4249	70.3357	135.392	25.0588
Sprn	0.0707741	0.0737833	0.0345211	0.553201
Spsb1	0.160241	0.193283	0.112128	1.00953
Spsb4	0.905266	0.808172	0.713546	0
Sptan1	13.7814	15.8936	15.2694	8.5161
Sptb	0.568978	0.953817	0.20075	0.00884786
Sptbn2	1.01784	0.884907	1.04572	0.450712
Sra1	0.675026	0.693901	0.638944	1.35742
Srgap1	0.569554	0.789331	0.497789	2.28981
[truncated: 415 more rows]
