# Supplementary material for: Neuronal heterogeneity and stereotyped connectivity in the auditory afferent system
Source: Nat Commun. 2018 Sep 12;9:3691. doi: 10.1038/s41467-018-06033-3 (PMC6135759; doi:10.1038/s41467-018-06033-3)
Supplement: Supplementary file 5 — Supplementary Data 3 [file 41467_2018_6033_MOESM5_ESM.xlsx]

## Sheet: Markers of every cluster SGNs
	p_val	avg_diff	pct.1	pct.2	cluster	gene
Ttn	3.53718e-96	1.43283	0.991	0.635	SGN1a	Ttn
Calb1	1.27548e-52	0.920463	0.835	0.209	SGN1a	Calb1
Ntng1	7.0669e-50	0.480384	0.996	0.635	SGN1a	Ntng1
Pls3	8.06826e-43	0.519887	0.987	0.882	SGN1a	Pls3
Tmem196	9.22035e-42	0.291417	0.964	0.839	SGN1a	Tmem196
Cpne9	1.25651e-37	0.320003	1	0.948	SGN1a	Cpne9
Slc17a6	1.22803e-36	0.348597	0.991	0.806	SGN1a	Slc17a6
Runx1	8.15753e-31	0.3404	0.996	0.701	SGN1a	Runx1
Bcam	2.75749e-29	0.227728	0.951	0.754	SGN1a	Bcam
Gm4980	5.52274e-29	0.376866	1	0.943	SGN1a	Gm4980
Casz1	4.89189e-25	0.195659	0.955	0.791	SGN1a	Casz1
Cdh23	1.63351e-24	0.211048	0.906	0.498	SGN1a	Cdh23
Galnt14	6.69401e-24	0.272562	0.964	0.583	SGN1a	Galnt14
Edil3	1.0624e-22	0.337594	0.996	0.938	SGN1a	Edil3
X1700026D08Rik	5.65892e-19	0.291424	0.817	0.611	SGN1a	X1700026D08Rik
Hcrtr2	7.61198e-19	0.167006	0.826	0.412	SGN1a	Hcrtr2
Kcnip2	3.82243e-17	0.251414	0.982	0.716	SGN1a	Kcnip2
Kcnmb2	4.31258e-16	0.114895	0.683	0.28	SGN1a	Kcnmb2
Rab15	3.44636e-15	0.111461	0.96	0.744	SGN1a	Rab15
Cx3cl1	5.63393e-15	0.174684	0.929	0.64	SGN1a	Cx3cl1
Lphn2	6.21531e-15	0.334855	0.996	0.929	SGN1a	Lphn2
Lgals1	3.39671e-14	0.303644	1	0.948	SGN1a	Lgals1
Ckmt2	4.51144e-14	0.198422	0.875	0.545	SGN1a	Ckmt2
Spats2l	6.48036e-14	0.121938	0.647	0.322	SGN1a	Spats2l
Hunk	1.13856e-13	0.291363	0.661	0.37	SGN1a	Hunk
Parvb	2.50975e-13	0.132584	0.964	0.858	SGN1a	Parvb
Ccdc184	6.64045e-13	0.199676	0.987	0.915	SGN1a	Ccdc184
Zfat	7.70259e-12	0.115746	0.603	0.379	SGN1a	Zfat
Lypd6	8.20768e-12	0.181253	0.647	0.336	SGN1a	Lypd6
Cd302	1.0588e-10	0.190324	0.991	0.877	SGN1a	Cd302
Best3	2.0828e-10	0.198876	0.964	0.82	SGN1a	Best3
Ryr3	2.34972e-10	0.123882	0.848	0.55	SGN1a	Ryr3
Wscd1	3.52841e-10	0.112706	0.598	0.313	SGN1a	Wscd1
Sema3d	6.33282e-10	0.197923	0.911	0.768	SGN1a	Sema3d
Grm7	7.32296e-10	0.185115	0.987	0.934	SGN1a	Grm7
Prmt8	8.46988e-10	0.158265	0.862	0.711	SGN1a	Prmt8
Cbfa2t3	1.17226e-09	0.121767	0.915	0.758	SGN1a	Cbfa2t3
B3galt2	2.14446e-09	0.140636	0.915	0.829	SGN1a	B3galt2
Gprc5b	6.02092e-09	0.121752	0.991	0.872	SGN1a	Gprc5b
Adamts2	1.25399e-08	0.106742	0.871	0.664	SGN1a	Adamts2
Kcnip3	3.97325e-08	0.11963	0.812	0.545	SGN1a	Kcnip3
Dchs1	3.98573e-08	0.135698	0.924	0.801	SGN1a	Dchs1
Kcnt1	7.76501e-08	0.148156	0.978	0.891	SGN1a	Kcnt1
Nalcn	1.26989e-07	0.118825	0.804	0.545	SGN1a	Nalcn
Decr1	1.63962e-07	0.111599	0.683	0.493	SGN1a	Decr1
Col19a1	2.61454e-07	0.122678	0.853	0.659	SGN1a	Col19a1
Trim16	2.71279e-07	0.117295	0.812	0.659	SGN1a	Trim16
C530008M17Rik	4.06713e-07	0.156607	0.969	0.872	SGN1a	C530008M17Rik
Lypd6b	5.05331e-07	0.176585	0.969	0.886	SGN1a	Lypd6b
St3gal6	5.24537e-07	0.136634	0.987	0.9	SGN1a	St3gal6
Ppp1r14c	7.22856e-07	0.102105	0.871	0.754	SGN1a	Ppp1r14c
Myo5b	8.81504e-07	0.147552	0.946	0.829	SGN1a	Myo5b
Cntnap5c	9.28425e-07	0.131109	0.839	0.659	SGN1a	Cntnap5c
Brinp3	1.16082e-06	0.111841	0.741	0.531	SGN1a	Brinp3
X1700028J19Rik	2.73875e-06	0.100198	0.661	0.469	SGN1a	X1700028J19Rik
Hspb8	3.89216e-06	0.135205	0.933	0.763	SGN1a	Hspb8
Tmod1	4.42622e-06	0.152979	0.915	0.829	SGN1a	Tmod1
Rbm20	5.94574e-06	0.1173	0.817	0.706	SGN1a	Rbm20
X5330417C22Rik	7.71749e-06	0.100018	0.862	0.758	SGN1a	X5330417C22Rik
Efemp1	8.56959e-06	0.110694	0.955	0.801	SGN1a	Efemp1
Ppm1j	1.14506e-05	0.103123	0.915	0.768	SGN1a	Ppm1j
Parva	2.52342e-05	0.137289	0.973	0.891	SGN1a	Parva
Lhfp	4.24828e-05	0.109063	0.933	0.829	SGN1a	Lhfp
Hrasls	5.37912e-05	0.127348	0.911	0.825	SGN1a	Hrasls
Cntnap4	5.71632e-05	0.123898	0.987	0.934	SGN1a	Cntnap4
Kcnab1	7.19005e-05	0.10655	0.683	0.488	SGN1a	Kcnab1
Npnt	0.000130249	0.127906	0.875	0.815	SGN1a	Npnt
Padi2	0.000204933	0.115102	0.844	0.664	SGN1a	Padi2
Cers4	0.000630406	0.102466	0.938	0.863	SGN1a	Cers4
Prosc	0.000690106	0.103464	0.987	0.934	SGN1a	Prosc
Lypd11	3.53495e-111	1.92807	0.99	0.304	SGN1b	Lypd1
Cd164l21	4.63668e-85	0.645515	1	0.622	SGN1b	Cd164l2
Grm81	2.46096e-75	0.827123	0.99	0.128	SGN1b	Grm8
Pcsk21	2.77848e-75	0.942984	1	0.833	SGN1b	Pcsk2
Pou4f11	4.47371e-73	0.744436	1	0.574	SGN1b	Pou4f1
Sphkap1	8.77005e-71	0.928562	0.909	0.253	SGN1b	Sphkap
Ccdc109b1	4.46727e-68	0.676981	0.97	0.143	SGN1b	Ccdc109b
Rgs121	1.5567e-65	0.631486	1	0.628	SGN1b	Rgs12
D130009I18Rik1	2.99723e-57	0.259387	0.889	0.08	SGN1b	D130009I18Rik
Mgat4c1	3.42728e-54	0.255777	0.899	0.113	SGN1b	Mgat4c
Rbfox3	7.90284e-54	0.566919	1	0.878	SGN1b	Rbfox3
Ndst3	5.25573e-45	0.436962	0.949	0.369	SGN1b	Ndst3
Tmem1171	1.39079e-42	0.584353	1	0.842	SGN1b	Tmem117
Rph3a1	3.47812e-42	0.711562	1	0.866	SGN1b	Rph3a
Chst91	5.87311e-41	0.272169	0.778	0.089	SGN1b	Chst9
Espn	4.86392e-35	0.135399	0.697	0.125	SGN1b	Espn
Sncg1	2.52553e-32	0.515341	0.99	0.896	SGN1b	Sncg
Prkar2b	1.34079e-31	0.390024	1	0.866	SGN1b	Prkar2b
Slc17a61	5.68277e-28	0.415098	1	0.872	SGN1b	Slc17a6
Pcp4l1	2.03703e-27	0.187011	0.576	0.095	SGN1b	Pcp4l1
Galntl6	5.50867e-27	0.13571	0.515	0.033	SGN1b	Galntl6
Cyth31	5.53477e-26	0.365726	0.96	0.854	SGN1b	Cyth3
Grxcr2	1.2574e-25	0.108951	0.596	0.08	SGN1b	Grxcr2
Kcnc21	1.58265e-25	0.249707	0.636	0.128	SGN1b	Kcnc2
X6030419C18Rik	5.30303e-25	0.172638	1	0.94	SGN1b	X6030419C18Rik
Cdr21	7.12617e-25	0.297617	0.949	0.637	SGN1b	Cdr2
Cit	1.52918e-24	0.113844	0.737	0.298	SGN1b	Cit
Cpne6	1.90061e-24	0.594514	1	0.804	SGN1b	Cpne6
Zak1	4.14182e-24	0.25182	0.919	0.479	SGN1b	Zak
Ntng11	1.10782e-23	0.319851	1	0.768	SGN1b	Ntng1
Ncald	1.96272e-23	0.274085	0.929	0.446	SGN1b	Ncald
Bcl11a	3.16357e-23	0.231886	1	0.792	SGN1b	Bcl11a
Rab151	4.01311e-23	0.440822	1	0.812	SGN1b	Rab15
Cdh8	4.98165e-23	0.130208	0.465	0.039	SGN1b	Cdh8
Vat1l1	2.18349e-22	0.372039	0.98	0.801	SGN1b	Vat1l
Htra11	4.57921e-22	0.46667	1	0.815	SGN1b	Htra1
Frmpd1	6.00056e-21	0.274695	1	0.905	SGN1b	Frmpd1
Crim1	1.22518e-20	0.183629	0.939	0.592	SGN1b	Crim1
Ttyh2	1.62941e-19	0.30846	0.99	0.878	SGN1b	Ttyh2
Hmcn1	3.08511e-19	0.172248	0.515	0.122	SGN1b	Hmcn1
Cyp1b11	4.7603e-19	0.343618	0.576	0.14	SGN1b	Cyp1b1
Adam11	6.38362e-19	0.231691	0.99	0.685	SGN1b	Adam11
Plce1	1.03629e-18	0.218605	0.818	0.405	SGN1b	Plce1
Tmprss7	1.87846e-18	0.204646	0.687	0.205	SGN1b	Tmprss7
Anks1b	3.56721e-18	0.221762	0.99	0.789	SGN1b	Anks1b
Slc9a9	4.28857e-18	0.271365	0.919	0.628	SGN1b	Slc9a9
Fscn2	6.47832e-18	0.122133	0.697	0.235	SGN1b	Fscn2
Gab1	7.21599e-18	0.18277	0.808	0.307	SGN1b	Gab1
Kcnk3	1.13523e-17	0.104975	0.697	0.226	SGN1b	Kcnk3
Sptb	1.84556e-17	0.303589	0.98	0.842	SGN1b	Sptb
Lrrk2	2.46408e-17	0.249066	0.869	0.497	SGN1b	Lrrk2
Galnt13	2.54937e-17	0.191034	0.96	0.801	SGN1b	Galnt13
Apold1	3.72592e-17	0.174163	0.657	0.44	SGN1b	Apold1
Pirt	8.73341e-17	0.173536	0.475	0.095	SGN1b	Pirt
Cyb561d2	1.01051e-16	0.246111	1	0.932	SGN1b	Cyb561d2
Jup	2.42745e-16	0.148668	0.737	0.396	SGN1b	Jup
Tjp2	2.5785e-16	0.240186	0.98	0.774	SGN1b	Tjp2
Tenm2	2.72951e-16	0.147449	0.919	0.482	SGN1b	Tenm2
Negr1	3.0445e-16	0.106347	0.879	0.467	SGN1b	Negr1
Ccdc162	3.73559e-16	0.137782	0.616	0.259	SGN1b	Ccdc162
Arpp21	4.04251e-16	0.209409	1	0.771	SGN1b	Arpp21
Gldn	5.50929e-16	0.279438	1	0.929	SGN1b	Gldn
Lgr5	7.23823e-16	0.294351	1	0.786	SGN1b	Lgr5
Nmrk1	9.38426e-16	0.289088	1	0.917	SGN1b	Nmrk1
Fam43b	1.55642e-15	0.203012	0.919	0.551	SGN1b	Fam43b
Lrrc30	3.25183e-15	0.36483	1	0.923	SGN1b	Lrrc30
Ncam2	4.47964e-15	0.204242	0.919	0.69	SGN1b	Ncam2
Rgs10	5.83321e-15	0.180847	0.96	0.688	SGN1b	Rgs10
Pcsk5	5.86309e-15	0.263694	1	0.89	SGN1b	Pcsk5
Runx11	7.4256e-15	0.174459	1	0.81	SGN1b	Runx1
Atp11a	8.5512e-15	0.168983	0.818	0.44	SGN1b	Atp11a
Magi11	1.88226e-14	0.189053	0.98	0.726	SGN1b	Magi1
Hap1	2.66784e-14	0.103803	0.616	0.339	SGN1b	Hap1
Islr2	6.07573e-14	0.166538	0.919	0.574	SGN1b	Islr2
Crtac11	6.70577e-14	0.243792	0.758	0.473	SGN1b	Crtac1
Sema3a	7.28799e-14	0.177751	0.909	0.512	SGN1b	Sema3a
Nrp1	9.26923e-14	0.247284	0.838	0.527	SGN1b	Nrp1
Mtmr11	1.23351e-13	0.226026	0.949	0.821	SGN1b	Mtmr11
Pls1	1.48741e-13	0.184488	0.859	0.542	SGN1b	Pls1
Plcd4	2.27008e-13	0.279666	0.929	0.592	SGN1b	Plcd4
Clec18a	3.92563e-13	0.229766	1	0.884	SGN1b	Clec18a
Twf1	5.01411e-13	0.170232	1	0.946	SGN1b	Twf1
Cdh41	7.01012e-13	0.194593	0.909	0.616	SGN1b	Cdh4
X6430571L13Rik1	9.5317e-13	0.18883	0.99	0.905	SGN1b	X6430571L13Rik
X1190002N15Rik	1.6467e-12	0.193561	0.899	0.619	SGN1b	X1190002N15Rik
Zeb2	1.74719e-12	0.112187	0.657	0.244	SGN1b	Zeb2
Homer2	2.8215e-12	0.224495	0.99	0.926	SGN1b	Homer2
Wnt5a	3.17293e-12	0.116547	0.747	0.393	SGN1b	Wnt5a
Susd2	7.02196e-12	0.272092	0.99	0.929	SGN1b	Susd2
Grik4	1.35586e-11	0.16696	0.949	0.726	SGN1b	Grik4
Sema4f	1.92588e-11	0.169641	0.889	0.693	SGN1b	Sema4f
Satb1	3.00632e-11	0.201242	0.96	0.824	SGN1b	Satb1
Mef2c	5.80304e-11	0.204593	0.909	0.646	SGN1b	Mef2c
Runx1t1	5.97662e-11	0.101018	0.828	0.473	SGN1b	Runx1t1
Atf3	1.07301e-10	0.475217	0.798	0.601	SGN1b	Atf3
Ryr31	1.50111e-10	0.185724	0.939	0.634	SGN1b	Ryr3
Nalcn1	2.15795e-10	0.171112	0.929	0.604	SGN1b	Nalcn
Lgi1	2.17223e-10	0.187134	0.98	0.789	SGN1b	Lgi1
Tgfb3	2.44424e-10	0.166567	0.768	0.438	SGN1b	Tgfb3
Kcnh7	3.45251e-10	0.116376	0.758	0.464	SGN1b	Kcnh7
Kcnip21	3.59174e-10	0.304716	0.98	0.815	SGN1b	Kcnip2
Sorbs2	5.03153e-10	0.129294	0.909	0.699	SGN1b	Sorbs2
Hspb81	5.79896e-10	0.330294	0.98	0.812	SGN1b	Hspb8
Pnck	5.94031e-10	0.174744	0.758	0.464	SGN1b	Pnck
Mknk1	7.82267e-10	0.133362	0.919	0.616	SGN1b	Mknk1
Zfp536	9.02767e-10	0.167565	0.99	0.89	SGN1b	Zfp536
Gpr123	1.04866e-09	0.125581	0.798	0.464	SGN1b	Gpr123
Triobp	1.06137e-09	0.117401	0.929	0.667	SGN1b	Triobp
Galnt141	1.23077e-09	0.182744	0.96	0.726	SGN1b	Galnt14
Myc	1.36474e-09	0.109079	0.798	0.554	SGN1b	Myc
Epb4.1l4a1	1.41476e-09	0.155356	0.828	0.521	SGN1b	Epb4.1l4a
Fmn1	1.46897e-09	0.206249	0.98	0.83	SGN1b	Fmn1
Ebf11	2.03766e-09	0.192827	0.96	0.848	SGN1b	Ebf1
Mlf1	3.23733e-09	0.111748	0.505	0.256	SGN1b	Mlf1
Timp2	8.23263e-09	0.22411	0.909	0.726	SGN1b	Timp2
Ly6e	1.88719e-08	0.174855	0.889	0.637	SGN1b	Ly6e
Prpf38a	2.00614e-08	0.131934	0.909	0.783	SGN1b	Prpf38a
Dcbld2	2.56841e-08	0.161414	0.909	0.753	SGN1b	Dcbld2
Rasgrf1	3.05496e-08	0.363654	0.374	0.128	SGN1b	Rasgrf1
Kcna10	3.58663e-08	0.116543	0.485	0.223	SGN1b	Kcna10
Casq1	5.84021e-08	0.434443	0.576	0.345	SGN1b	Casq1
Plagl1	6.46343e-08	0.159094	0.899	0.679	SGN1b	Plagl1
Lrrc42	1.03599e-07	0.108174	0.808	0.649	SGN1b	Lrrc42
Gprc5b1	2.24467e-07	0.151942	0.99	0.917	SGN1b	Gprc5b
Bai3	2.38733e-07	0.141338	0.768	0.482	SGN1b	Bai3
Dusp22	3.19413e-07	0.146147	0.939	0.863	SGN1b	Dusp22
Parva1	6.66427e-07	0.209808	1	0.914	SGN1b	Parva
C530008M17Rik1	1.00016e-06	0.165306	1	0.899	SGN1b	C530008M17Rik
Dcbld1	1.0326e-06	0.119299	0.768	0.583	SGN1b	Dcbld1
Robo1	1.22236e-06	0.121826	0.97	0.869	SGN1b	Robo1
Stxbp5l	2.78469e-06	0.158119	0.99	0.932	SGN1b	Stxbp5l
St3gal61	2.97548e-06	0.141329	1	0.929	SGN1b	St3gal6
Tmem183a	3.14382e-06	0.148044	0.99	0.935	SGN1b	Tmem183a
Vcl	4.00755e-06	0.127694	0.737	0.655	SGN1b	Vcl
Npas4	4.02273e-06	0.104093	0.303	0.232	SGN1b	Npas4
Jph4	5.16581e-06	0.109497	0.879	0.679	SGN1b	Jph4
Arid5b	5.17519e-06	0.124016	0.939	0.887	SGN1b	Arid5b
Ldb3	5.43947e-06	0.125702	0.96	0.783	SGN1b	Ldb3
Mb21d2	7.25129e-06	0.110218	0.687	0.506	SGN1b	Mb21d2
X6330403K07Rik	7.27132e-06	0.310192	0.899	0.771	SGN1b	X6330403K07Rik
Amer1	7.42998e-06	0.139519	0.919	0.795	SGN1b	Amer1
Lpin2	7.57776e-06	0.162551	0.99	0.908	SGN1b	Lpin2
Rnf40	7.88085e-06	0.10384	0.99	0.917	SGN1b	Rnf40
Gabrb3	8.59681e-06	0.147888	0.99	0.92	SGN1b	Gabrb3
Abcd2	8.91481e-06	0.167993	0.939	0.863	SGN1b	Abcd2
Cd3021	1.03168e-05	0.14194	1	0.917	SGN1b	Cd302
P4ha3	1.27902e-05	0.155957	0.98	0.926	SGN1b	P4ha3
Spock1	2.26813e-05	0.101489	0.717	0.527	SGN1b	Spock1
Adck3	2.55713e-05	0.142857	0.929	0.872	SGN1b	Adck3
Acsl1	3.55139e-05	0.114946	0.949	0.848	SGN1b	Acsl1
Grtp1	3.58958e-05	0.139822	0.99	0.935	SGN1b	Grtp1
Rora	3.71395e-05	0.13027	0.97	0.872	SGN1b	Rora
Cx3cl11	5.15326e-05	0.132825	0.929	0.747	SGN1b	Cx3cl1
Ssx2ip	6.78531e-05	0.107766	0.97	0.893	SGN1b	Ssx2ip
Clic4	6.84223e-05	0.105494	0.929	0.774	SGN1b	Clic4
Ckmt21	8.58341e-05	0.110688	0.879	0.667	SGN1b	Ckmt2
Nrsn1	9.8155e-05	0.144502	0.949	0.821	SGN1b	Nrsn1
Ppfibp2	0.000143598	0.110661	0.788	0.58	SGN1b	Ppfibp2
Slc39a6	0.000171208	0.140472	0.96	0.908	SGN1b	Slc39a6
Alcam	0.000176133	0.100558	0.778	0.568	SGN1b	Alcam
Ccdc186	0.000244783	0.109177	0.98	0.926	SGN1b	Ccdc186
Rab31	0.000470317	0.139415	0.838	0.676	SGN1b	Rab31
Nfatc2	0.000526635	0.107109	0.859	0.72	SGN1b	Nfatc2
Gpr22	0.000610654	0.10139	0.97	0.914	SGN1b	Gpr22
Btg2	0.000791055	0.187612	0.859	0.726	SGN1b	Btg2
Crym	0.0013232	0.141196	0.838	0.729	SGN1b	Crym
Pex3	0.00145793	0.102524	0.939	0.839	SGN1b	Pex3
Ankdd1b	0.00197523	0.106473	0.949	0.89	SGN1b	Ankdd1b
Nsun4	0.00225123	0.11026	0.919	0.845	SGN1b	Nsun4
Ldoc1l	0.00236782	0.105024	0.848	0.747	SGN1b	Ldoc1l
Bcl2l11	0.00310566	0.125853	0.747	0.592	SGN1b	Bcl2l11
Oprl1	0.00844826	0.116062	0.96	0.881	SGN1b	Oprl1
B3gat12	5.65443e-89	0.611776	1	0.579	SGN1c	B3gat1
Gnao11	4.36661e-76	0.541466	1	0.779	SGN1c	Gnao1
Pcdh202	2.42269e-73	0.379044	0.895	0.055	SGN1c	Pcdh20
Rxrg2	1.71307e-68	0.658551	1	0.233	SGN1c	Rxrg
Trim542	6.3432e-68	0.417101	0.848	0.061	SGN1c	Trim54
Dok52	6.68459e-63	0.415198	0.981	0.227	SGN1c	Dok5
Pygl1	1.6934e-61	0.674176	1	0.855	SGN1c	Pygl
Car22	3.57738e-61	0.525715	0.99	0.585	SGN1c	Car2
Tmem1081	5.35256e-57	0.396247	1	0.727	SGN1c	Tmem108
Cdk152	2.83729e-53	0.626787	1	0.779	SGN1c	Cdk15
Afap1l12	7.66677e-53	0.549061	0.981	0.615	SGN1c	Afap1l1
Frat12	1.45653e-49	0.321315	0.981	0.333	SGN1c	Frat1
Tspan92	5.71011e-49	0.397981	0.952	0.352	SGN1c	Tspan9
Fmnl11	1.06748e-47	0.201648	0.867	0.127	SGN1c	Fmnl1
Atp6v1g1	7.32511e-47	0.21717	1	0.897	SGN1c	Atp6v1g1
Golga7b2	1.78737e-46	0.246967	0.905	0.264	SGN1c	Golga7b
Upp12	3.03381e-42	0.508617	0.99	0.694	SGN1c	Upp1
Tspan42	1.23022e-41	0.273569	0.962	0.576	SGN1c	Tspan4
Carhsp11	1.31739e-41	0.245019	0.848	0.182	SGN1c	Carhsp1
Dclk12	1.12299e-39	0.374597	0.971	0.421	SGN1c	Dclk1
Tmem132c2	3.23067e-39	0.399201	0.981	0.536	SGN1c	Tmem132c
Zfp5322	1.51699e-38	0.342749	0.971	0.421	SGN1c	Zfp532
Lancl31	1.05969e-37	0.533773	1	0.921	SGN1c	Lancl3
Alpk22	1.45715e-34	0.206617	0.876	0.252	SGN1c	Alpk2
Mturn1	9.3221e-34	0.42737	1	0.903	SGN1c	Mturn
Sh3bgr2	2.91377e-33	0.406566	0.981	0.624	SGN1c	Sh3bgr
Tmod42	6.25327e-33	0.543724	0.829	0.3	SGN1c	Tmod4
Nhsl21	1.89114e-32	0.216747	0.714	0.1	SGN1c	Nhsl2
Arhgef32	1.94322e-31	0.415368	1	0.797	SGN1c	Arhgef3
Tiam1	7.39482e-31	0.174717	0.971	0.7	SGN1c	Tiam1
Pygm2	2.16268e-30	0.71781	0.971	0.658	SGN1c	Pygm
Fbxo401	1.53397e-29	0.273101	0.99	0.842	SGN1c	Fbxo40
Hpcal12	2.60427e-29	0.207504	0.952	0.542	SGN1c	Hpcal1
Lmcd11	1.14199e-27	0.228189	0.924	0.436	SGN1c	Lmcd1
Creg2	5.60834e-27	0.119168	0.667	0.106	SGN1c	Creg2
Dera1	1.53044e-26	0.189854	0.914	0.579	SGN1c	Dera
Cdh221	9.73235e-26	0.176734	0.924	0.412	SGN1c	Cdh22
Rpp251	2.86548e-25	0.191115	0.867	0.448	SGN1c	Rpp25
Aph1b1	2.22653e-24	0.345168	1	0.9	SGN1c	Aph1b
Plin21	3.80819e-24	0.196201	0.79	0.239	SGN1c	Plin2
Colq1	7.47831e-24	0.349122	0.99	0.633	SGN1c	Colq
Adcy22	1.87417e-23	0.182876	0.81	0.27	SGN1c	Adcy2
Cacna1b1	2.09034e-23	0.164873	0.781	0.242	SGN1c	Cacna1b
Itga31	7.23317e-23	0.301941	1	0.9	SGN1c	Itga3
Ephx41	1.02248e-22	0.252255	0.905	0.494	SGN1c	Ephx4
X6330416G13Rik	5.27701e-21	0.106168	0.514	0.079	SGN1c	X6330416G13Rik
Isoc11	5.7244e-21	0.193347	0.81	0.4	SGN1c	Isoc1
Frmd5	7.20609e-21	0.153607	0.819	0.312	SGN1c	Frmd5
Rassf61	1.63806e-20	0.206785	0.79	0.321	SGN1c	Rassf6
Acsl51	5.70185e-20	0.323719	0.981	0.794	SGN1c	Acsl5
Nde11	6.01401e-20	0.293872	0.962	0.673	SGN1c	Nde1
Nr3c11	9.61438e-20	0.202801	0.933	0.564	SGN1c	Nr3c1
Parm11	1.87922e-19	0.252448	1	0.809	SGN1c	Parm1
Cdh91	6.79471e-19	0.314704	0.99	0.703	SGN1c	Cdh9
Chrna41	1.3014e-18	0.262683	0.752	0.373	SGN1c	Chrna4
Ghr1	2.65836e-17	0.245801	0.99	0.824	SGN1c	Ghr
Obscn1	2.74354e-17	0.174492	0.857	0.418	SGN1c	Obscn
Naip2	4.12638e-17	0.108349	0.648	0.185	SGN1c	Naip2
Cyp46a1	4.94015e-17	0.12159	0.8	0.321	SGN1c	Cyp46a1
Syndig11	5.03324e-17	0.287733	0.971	0.7	SGN1c	Syndig1
Htra12	3.23321e-16	0.238526	1	0.812	SGN1c	Htra1
Arhgap201	1.31464e-15	0.146402	0.8	0.355	SGN1c	Arhgap20
Cpne41	1.3503e-15	0.247569	1	0.921	SGN1c	Cpne4
N4bp31	8.61515e-15	0.17155	0.933	0.591	SGN1c	N4bp3
Hydin	1.02557e-14	0.158593	0.61	0.3	SGN1c	Hydin
Slc7a81	5.2574e-14	0.2217	1	0.939	SGN1c	Slc7a8
Fam81a	8.25304e-13	0.123365	0.8	0.406	SGN1c	Fam81a
Ralgapa21	9.89671e-13	0.193537	0.962	0.824	SGN1c	Ralgapa2
Nrde2	1.24414e-12	0.179594	0.8	0.612	SGN1c	Nrde2
Kcnip4	1.26178e-12	0.317377	0.819	0.697	SGN1c	Kcnip4
Arhgap261	1.57082e-12	0.17842	0.933	0.724	SGN1c	Arhgap26
Tacc2	6.8573e-12	0.201636	1	0.93	SGN1c	Tacc2
Bag31	6.85805e-12	0.229453	0.952	0.745	SGN1c	Bag3
Kcns31	1.79843e-11	0.315932	0.943	0.812	SGN1c	Kcns3
Fam78b1	4.72527e-11	0.200529	0.99	0.885	SGN1c	Fam78b
Il6st	1.89566e-10	0.197594	1	0.912	SGN1c	Il6st
Tec	6.96347e-10	0.106785	0.676	0.318	SGN1c	Tec
Ociad2	7.45075e-10	0.111767	0.952	0.703	SGN1c	Ociad2
Neb1	1.29567e-09	0.27586	0.981	0.806	SGN1c	Neb
Fam124a	1.94812e-09	0.139506	0.81	0.527	SGN1c	Fam124a
Padi22	2.68667e-09	0.319997	0.924	0.703	SGN1c	Padi2
Igsf31	3.6985e-09	0.125286	0.99	0.824	SGN1c	Igsf3
Rorc1	4.7648e-09	0.138738	0.648	0.303	SGN1c	Rorc
Mlxipl	1.00945e-08	0.120911	0.914	0.715	SGN1c	Mlxipl
Dhrs7	1.44363e-08	0.158374	0.99	0.912	SGN1c	Dhrs7
Efemp12	1.46746e-08	0.274449	0.971	0.852	SGN1c	Efemp1
Dnajc28	1.75115e-08	0.109174	0.924	0.648	SGN1c	Dnajc28
X1700025G04Rik1	1.84626e-08	0.134892	0.971	0.842	SGN1c	X1700025G04Rik
X1110012L19Rik	2.21211e-08	0.127639	0.952	0.797	SGN1c	X1110012L19Rik
Gm10684	3.86987e-08	0.113267	0.829	0.588	SGN1c	Gm10684
Btbd3	4.83297e-08	0.130483	1	0.9	SGN1c	Btbd3
Me31	5.82601e-08	0.147808	1	0.897	SGN1c	Me3
Crybb11	9.39108e-08	0.110839	1	0.921	SGN1c	Crybb1
Coro1c	1.11747e-07	0.131937	0.952	0.761	SGN1c	Coro1c
Arhgdig	1.43507e-07	0.15569	0.981	0.912	SGN1c	Arhgdig
Pdzd7	1.51239e-07	0.100191	0.838	0.552	SGN1c	Pdzd7
AI5934421	2.10884e-07	0.153051	0.952	0.773	SGN1c	AI593442
Lrrfip1	2.54209e-07	0.153974	0.971	0.915	SGN1c	Lrrfip1
Fitm2	2.60685e-07	0.119387	0.99	0.897	SGN1c	Fitm2
Pmm2	2.82216e-07	0.155126	0.943	0.873	SGN1c	Pmm2
A330050F15Rik	4.06986e-07	0.153613	1	0.897	SGN1c	A330050F15Rik
Fam65b	5.32343e-07	0.126615	0.933	0.736	SGN1c	Fam65b
Adamts51	6.41583e-07	0.107567	0.962	0.773	SGN1c	Adamts5
Rtn4ip1	6.82078e-07	0.10064	1	0.867	SGN1c	Rtn4ip1
Fam196b	9.28673e-07	0.101195	0.81	0.527	SGN1c	Fam196b
Opcml	1.60968e-06	0.132998	0.8	0.545	SGN1c	Opcml
Pitpnm1	2.05704e-06	0.120673	0.971	0.83	SGN1c	Pitpnm1
Mrm1	2.34876e-06	0.107498	0.81	0.542	SGN1c	Mrm1
Pbx31	2.48054e-06	0.143303	0.99	0.885	SGN1c	Pbx3
Fastkd3	2.91541e-06	0.103447	0.924	0.694	SGN1c	Fastkd3
Tmem120a	3.34457e-06	0.100899	0.99	0.915	SGN1c	Tmem120a
Gla	3.65975e-06	0.114009	0.848	0.733	SGN1c	Gla
Rnf1281	5.63206e-06	0.104181	0.924	0.727	SGN1c	Rnf128
Coa5	3.71012e-05	0.138637	0.971	0.867	SGN1c	Coa5
X2510009E07Rik	3.74584e-05	0.125081	0.971	0.855	SGN1c	X2510009E07Rik
Mrps2	9.92789e-05	0.136361	0.99	0.933	SGN1c	Mrps2
Vps8	0.0001022	0.103919	0.943	0.8	SGN1c	Vps8
Lmf1	0.000106821	0.100151	0.914	0.77	SGN1c	Lmf1
Optn	0.000236301	0.114771	0.952	0.87	SGN1c	Optn
Bcat2	0.000240662	0.100347	0.99	0.93	SGN1c	Bcat2
Nrip3	0.00029941	0.15742	0.743	0.57	SGN1c	Nrip3
Fig4	0.000307775	0.108393	0.952	0.861	SGN1c	Fig4
Mab21l1	0.000310622	0.12889	0.962	0.891	SGN1c	Mab21l1
Sgsm1	0.00036041	0.128727	0.981	0.927	SGN1c	Sgsm1
Stx3	0.000881697	0.104908	0.933	0.864	SGN1c	Stx3
Crot	0.00237632	0.115098	0.99	0.933	SGN1c	Crot
Fastkd2	0.00279419	0.12596	0.943	0.87	SGN1c	Fastkd2
Ttc17	0.00309807	0.114217	0.952	0.897	SGN1c	Ttc17
Col27a11	0.00497826	0.116181	0.79	0.688	SGN1c	Col27a1
Scn9a	2.89217e-137	1.20442	1	0.864	SGN2	Scn9a
S100a13	9.01963e-95	1.6789	1	0.234	SGN2	S100a13
Tmem132e1	1.16736e-80	1.98192	1	0.456	SGN2	Tmem132e
Bean12	1.07598e-79	1.83271	1	0.477	SGN2	Bean1
Palmd2	5.72128e-69	1.64293	1	0.633	SGN2	Palmd
Igsf211	6.65647e-68	1.54576	1	0.864	SGN2	Igsf21
Man1c11	3.98876e-67	1.52486	1	0.633	SGN2	Man1c1
Hpcal13	4.17429e-66	2.05555	1	0.636	SGN2	Hpcal1
Efna51	2.31737e-63	1.60339	1	0.367	SGN2	Efna5
Slc9a3r1	8.93668e-60	1.44356	1	0.259	SGN2	Slc9a3r1
Cacng51	1.34375e-59	1.95008	1	0.603	SGN2	Cacng5
Pgrmc2	3.44695e-59	1.39593	1	0.942	SGN2	Pgrmc2
Tbc1d10a	2.36223e-57	1.27861	1	0.481	SGN2	Tbc1d10a
Mxra7	1.87805e-52	1.31827	1	0.876	SGN2	Mxra7
Igtp1	6.13975e-51	1.62348	1	0.292	SGN2	Igtp
Mmp141	1.35732e-50	1.62467	1	0.243	SGN2	Mmp14
Prph1	1.08573e-49	1.96218	1	0.1	SGN2	Prph
Ebf3	3.37201e-46	0.769471	1	0.523	SGN2	Ebf3
Mir703	6.08858e-46	0.125951	1	0.6	SGN2	Mir703
Slc36a1	6.91719e-45	1.46454	1	0.946	SGN2	Slc36a1
Il11ra1	4.26356e-44	0.551157	1	0.53	SGN2	Il11ra1
Ptchd2	1.4848e-43	1.13376	1	0.4	SGN2	Ptchd2
Plcb3	2.5095e-40	0.980127	1	0.25	SGN2	Plcb3
Gpr881	2.53722e-40	1.39936	1	0.264	SGN2	Gpr88
Hey11	9.78111e-40	1.10489	1	0.724	SGN2	Hey1
Tbcel	4.61186e-39	1.19128	1	0.914	SGN2	Tbcel
Fnbp1l	5.48842e-39	1.36703	1	0.161	SGN2	Fnbp1l
F2r1	1.21561e-38	1.6793	1	0.14	SGN2	F2r
Smad7	5.06041e-38	0.641662	1	0.386	SGN2	Smad7
Ptpn52	3.37639e-37	1.13235	1	0.671	SGN2	Ptpn5
Kcna6	3.53483e-37	0.732149	1	0.736	SGN2	Kcna6
Scn2b1	4.11809e-37	1.30529	1	0.671	SGN2	Scn2b
Olfm2	2.09629e-36	1.11799	1	0.904	SGN2	Olfm2
Clic1	2.47877e-36	0.812252	1	0.269	SGN2	Clic1
Col9a2	6.56415e-36	0.636018	1	0.152	SGN2	Col9a2
Fdxr	7.27837e-36	0.761639	1	0.57	SGN2	Fdxr
Eef2k	1.03797e-35	1.02443	0.857	0.589	SGN2	Eef2k
LOC100862268	4.635e-35	0.152564	1	0.769	SGN2	LOC100862268
Nsg2	2.12572e-34	0.867054	1	0.217	SGN2	Nsg2
Abcb4	1.54297e-33	0.785785	1	0.619	SGN2	Abcb4
Bex1	2.78302e-33	0.786434	1	0.11	SGN2	Bex1
Abhd2	6.3998e-33	0.795523	1	0.582	SGN2	Abhd2
Izumo4	4.25361e-32	0.39404	1	0.607	SGN2	Izumo4
Asap3	1.26155e-31	0.886076	1	0.32	SGN2	Asap3
Pde1c	1.92938e-31	1.22163	1	0.404	SGN2	Pde1c
Tshz3	4.22633e-31	0.733549	1	0.551	SGN2	Tshz3
Rph3a3	1.32385e-30	2.48537	1	0.895	SGN2	Rph3a
Gfra1	1.89322e-30	1.20365	1	0.252	SGN2	Gfra1
Speg	4.12427e-30	0.716918	1	0.836	SGN2	Speg
Prrx2	4.3306e-30	0.410423	1	0.196	SGN2	Prrx2
Prkcd	5.18509e-30	0.945952	1	0.439	SGN2	Prkcd
Dok7	7.22295e-30	0.473926	1	0.514	SGN2	Dok7
S100a11	1.4988e-29	1.72142	1	0.547	SGN2	S100a1
Skap1	7.48701e-29	0.770427	1	0.028	SGN2	Skap1
X1810041L15Rik	1.05525e-28	1.19741	1	0.096	SGN2	X1810041L15Rik
Cacna2d2	1.64657e-28	0.447143	1	0.119	SGN2	Cacna2d2
Unc5b	2.26637e-28	0.927808	1	0.14	SGN2	Unc5b
Nxn	3.47326e-28	0.819243	1	0.206	SGN2	Nxn
Tppp	5.9255e-28	1.1545	1	0.804	SGN2	Tppp
Rps21	7.67967e-28	0.352953	1	0.942	SGN2	Rps21
Arap2	8.23943e-28	0.780024	1	0.044	SGN2	Arap2
Ebf4	1.13688e-27	0.508113	1	0.29	SGN2	Ebf4
Pvrl2	1.18441e-27	0.654372	1	0.5	SGN2	Pvrl2
Alpk23	1.58e-27	1.15847	1	0.393	SGN2	Alpk2
Fbln7	2.45699e-27	0.93064	1	0.154	SGN2	Fbln7
Cyb5a	2.66895e-27	0.903463	1	0.813	SGN2	Cyb5a
Cpne8	2.84868e-27	1.20501	1	0.033	SGN2	Cpne8
Rsph9	4.04974e-27	0.543855	1	0.14	SGN2	Rsph9
Mtcl1	7.39678e-27	0.869747	1	0.923	SGN2	Mtcl1
Cthrc1	1.23853e-26	0.680426	1	0.185	SGN2	Cthrc1
Csrp11	1.25725e-26	0.992737	1	0.85	SGN2	Csrp1
Plxnc1	5.18137e-26	0.473041	1	0.213	SGN2	Plxnc1
Hspb1	8.97493e-26	0.94766	1	0.035	SGN2	Hspb1
Tex15	9.03454e-26	1.16602	1	0.089	SGN2	Tex15
Pcgf2	9.79766e-26	0.370113	1	0.671	SGN2	Pcgf2
Ptplad2	1.54684e-25	0.634428	1	0.234	SGN2	Ptplad2
Cilp	1.82717e-25	2.65512	1	0.021	SGN2	Cilp
Ptma	5.27863e-25	0.201712	1	0.879	SGN2	Ptma
Flywch2	1.50715e-24	0.289381	0.857	0.528	SGN2	Flywch2
Tmod3	1.72199e-24	0.684955	1	0.612	SGN2	Tmod3
Samd14	3.98419e-24	0.555701	1	0.549	SGN2	Samd14
Pam	4.08736e-24	0.586388	1	0.411	SGN2	Pam
Tuba8	5.0206e-24	0.806218	1	0.292	SGN2	Tuba8
Dusp26	5.06077e-24	0.978841	1	0.9	SGN2	Dusp26
Id1	5.59304e-24	1.14765	1	0.659	SGN2	Id1
Eml1	7.73103e-24	0.826596	0.714	0.208	SGN2	Eml1
Igsf81	8.86614e-24	0.759125	1	0.773	SGN2	Igsf8
Fzd6	8.97681e-24	0.412266	0.857	0.147	SGN2	Fzd6
X1700019D03Rik	1.23058e-23	0.763645	1	0.904	SGN2	X1700019D03Rik
Fabp5	1.48405e-23	0.206765	1	0.643	SGN2	Fabp5
Dgkz	1.5501e-23	0.705791	1	0.937	SGN2	Dgkz
Necab1	2.30253e-23	1.61598	1	0.065	SGN2	Necab1
Dapk2	2.39417e-23	0.767959	1	0.871	SGN2	Dapk2
Smad6	2.68435e-23	0.29473	1	0.112	SGN2	Smad6
Mab21l21	4.39457e-23	0.800991	1	0.621	SGN2	Mab21l2
Epb4.1l4a2	5.0478e-23	0.873846	1	0.584	SGN2	Epb4.1l4a
Grin2c	5.75518e-23	1.15264	1	0.019	SGN2	Grin2c
Adam19	5.81892e-23	1.09984	1	0.072	SGN2	Adam19
Efs	7.73548e-23	0.605364	1	0.063	SGN2	Efs
Cblb	1.00502e-22	0.808724	1	0.474	SGN2	Cblb
Naglu	1.23581e-22	0.621115	1	0.505	SGN2	Naglu
Sel1l3	1.29987e-22	0.903349	0.857	0.178	SGN2	Sel1l3
Zfhx31	1.56626e-22	0.61043	1	0.935	SGN2	Zfhx3
Myl1	2.021e-22	0.887916	1	0.028	SGN2	Myl1
Gldn2	2.41243e-22	2.0797	1	0.944	SGN2	Gldn
Ptchd1	2.46544e-22	0.773096	1	0.058	SGN2	Ptchd1
Tmem176a	2.89627e-22	0.704503	1	0.222	SGN2	Tmem176a
Rab3b	3.75288e-22	0.453283	0.714	0.14	SGN2	Rab3b
Lxn	3.78281e-22	0.386929	0.857	0.173	SGN2	Lxn
Bmpr1a	4.49066e-22	0.911591	1	0.904	SGN2	Bmpr1a
Grhl1	6.2525e-22	0.784749	0.857	0.117	SGN2	Grhl1
Fgd2	7.50631e-22	1.27345	1	0.037	SGN2	Fgd2
Ezr2	8.35105e-22	1.14871	1	0.738	SGN2	Ezr
Hip11	1.3151e-21	1.02116	1	0.811	SGN2	Hip1
Cdc14a	1.38965e-21	0.673159	1	0.741	SGN2	Cdc14a
Tmem221	1.84644e-21	1.05752	1	0.051	SGN2	Tmem221
Grik3	1.91505e-21	1.07164	1	0.009	SGN2	Grik3
Peli21	2.02968e-21	0.946182	1	0.857	SGN2	Peli2
Pcdh203	2.90526e-21	1.56807	1	0.245	SGN2	Pcdh20
Cux2	5.34066e-21	0.589563	1	0.918	SGN2	Cux2
Kcnc4	6.8175e-21	1.83612	1	0.019	SGN2	Kcnc4
Sorcs3	8.60079e-21	0.749715	1	0.037	SGN2	Sorcs3
Htr71	1.09483e-20	0.875233	1	0.666	SGN2	Htr7
Palm2	1.5031e-20	0.52936	0.857	0.563	SGN2	Palm2
Ano2	1.59192e-20	0.737354	0.857	0.023	SGN2	Ano2
Syce2	1.70754e-20	0.1818	0.714	0.208	SGN2	Syce2
Rrbp1	3.40334e-20	0.668335	1	0.736	SGN2	Rrbp1
Piezo2	5.48317e-20	0.501695	0.714	0.072	SGN2	Piezo2
Fkbp11	5.79964e-20	0.251382	1	0.072	SGN2	Fkbp11
Tnr	6.61385e-20	0.713683	1	0.133	SGN2	Tnr
Lama3	6.80128e-20	0.141631	0.571	0.063	SGN2	Lama3
Samd8	8.16574e-20	0.770094	1	0.853	SGN2	Samd8
Mbd6	8.54321e-20	0.411379	1	0.869	SGN2	Mbd6
Agpat4	9.52541e-20	0.821206	1	0.414	SGN2	Agpat4
Trpv2	1.02886e-19	0.475608	0.714	0.03	SGN2	Trpv2
Gatsl3	1.12665e-19	0.795031	0.714	0.061	SGN2	Gatsl3
Crabp1	1.28394e-19	2.13415	1	0.009	SGN2	Crabp1
Cbfb1	1.34237e-19	1.00394	1	0.944	SGN2	Cbfb
Plp2	1.57589e-19	0.135762	1	0.065	SGN2	Plp2
Bbx	1.66344e-19	0.841327	1	0.846	SGN2	Bbx
Prima1	1.82308e-19	0.21292	1	0.026	SGN2	Prima1
Edaradd	2.24195e-19	0.925424	1	0.023	SGN2	Edaradd
Marcksl1	2.27451e-19	0.800308	1	0.605	SGN2	Marcksl1
Tmsb10	2.47142e-19	0.14162	1	0.794	SGN2	Tmsb10
Fgfr3	2.61474e-19	0.306385	1	0.07	SGN2	Fgfr3
Slc27a3	2.94468e-19	0.497819	1	0.192	SGN2	Slc27a3
Nog	3.43791e-19	0.890861	1	0.016	SGN2	Nog
Rps8	3.5732e-19	0.127878	1	0.9	SGN2	Rps8
Dcaf12l1	7.19901e-19	0.680988	0.571	0.287	SGN2	Dcaf12l1
Psme1	7.21513e-19	0.392777	1	0.521	SGN2	Psme1
Snca	8.09528e-19	1.39152	1	0.019	SGN2	Snca
H2.Eb1	8.72514e-19	0.45549	0.714	0.157	SGN2	H2.Eb1
Cachd1	1.01603e-18	0.729188	0.857	0.308	SGN2	Cachd1
Pid1	1.03117e-18	0.806339	1	0.388	SGN2	Pid1
Epha8	1.11262e-18	0.414757	0.857	0.339	SGN2	Epha8
Gm6548	1.77332e-18	0.218202	1	0.839	SGN2	Gm6548
Gm2382	1.95419e-18	0.114006	0.714	0.638	SGN2	Gm2382
Kctd12	3.79073e-18	0.876016	1	0.091	SGN2	Kctd12
Cacna1g	3.92066e-18	0.486667	1	0.021	SGN2	Cacna1g
Astn1	4.06597e-18	0.985319	1	0.776	SGN2	Astn1
A730017C20Rik	4.30872e-18	0.820452	0.857	0.5	SGN2	A730017C20Rik
H2.D1	4.37977e-18	0.39627	1	0.864	SGN2	H2.D1
Tm7sf2	4.72465e-18	0.527704	1	0.568	SGN2	Tm7sf2
H2.Ab1	7.81981e-18	0.794605	0.857	0.023	SGN2	H2.Ab1
Plk5	9.01385e-18	2.06914	1	0.007	SGN2	Plk5
Aida	9.49501e-18	0.39268	1	0.869	SGN2	Aida
Il17re	9.73901e-18	0.204688	0.429	0.056	SGN2	Il17re
Th	1.45204e-17	2.81782	0.857	0.012	SGN2	Th
Igsf1	1.47176e-17	0.9057	1	0.023	SGN2	Igsf1
Slc6a4	1.78184e-17	0.539871	0.857	0.014	SGN2	Slc6a4
Flrt3	2.72718e-17	0.76331	1	0.273	SGN2	Flrt3
Tmem132b	2.88906e-17	0.528212	1	0.04	SGN2	Tmem132b
Lrfn2	3.29601e-17	0.442099	0.714	0.047	SGN2	Lrfn2
Vamp8	3.31809e-17	0.522261	1	0.381	SGN2	Vamp8
Grin3a	3.32477e-17	0.7114	1	0.054	SGN2	Grin3a
Pold4	3.40123e-17	0.35979	1	0.785	SGN2	Pold4
Dupd1	4.40718e-17	2.62055	1	0.002	SGN2	Dupd1
Rab26os	8.37945e-17	0.114233	0.857	0.456	SGN2	Rab26os
Prdx4	8.86001e-17	0.681877	1	0.869	SGN2	Prdx4
Pkp4	9.11166e-17	0.774898	1	0.822	SGN2	Pkp4
Hyi	1.30313e-16	0.249682	0.857	0.575	SGN2	Hyi
Kitl	1.32532e-16	0.566898	0.857	0.138	SGN2	Kitl
Ppef1	1.5464e-16	0.887832	0.857	0.009	SGN2	Ppef1
Snhg12	1.61314e-16	0.302831	1	0.839	SGN2	Snhg12
Kansl1l	1.69455e-16	0.387215	0.857	0.558	SGN2	Kansl1l
Slc7a7	2.11688e-16	0.304188	0.857	0.105	SGN2	Slc7a7
Lrtm2	2.53658e-16	0.675565	0.429	0.121	SGN2	Lrtm2
Dap	2.92175e-16	0.40191	1	0.367	SGN2	Dap
Gm20063	3.15887e-16	0.436412	0.857	0.325	SGN2	Gm20063
Il17rc	3.18134e-16	0.100942	0.143	0.22	SGN2	Il17rc
Egfl7	3.92555e-16	0.327892	1	0.077	SGN2	Egfl7
Celf3	4.15253e-16	0.195367	1	0.213	SGN2	Celf3
X1600029O15Rik	5.13697e-16	0.399598	1	0.072	SGN2	X1600029O15Rik
Mbd2	6.0003e-16	0.348161	0.857	0.565	SGN2	Mbd2
Zfp185	6.31857e-16	1.30837	1	0.012	SGN2	Zfp185
Sik1	1.00949e-15	0.357976	1	0.332	SGN2	Sik1
Magi13	1.11655e-15	0.710087	1	0.78	SGN2	Magi1
Stard5	1.15266e-15	0.761801	1	0.713	SGN2	Stard5
Furin	1.4504e-15	0.341849	1	0.862	SGN2	Furin
Bag32	1.48608e-15	0.93807	1	0.792	SGN2	Bag3
Mical1	1.57611e-15	0.803196	1	0.362	SGN2	Mical1
Ces2g	1.73182e-15	0.695846	1	0.03	SGN2	Ces2g
Tmem106a	1.84204e-15	0.323324	0.429	0.07	SGN2	Tmem106a
Trem2	1.85476e-15	0.571787	1	0	SGN2	Trem2
Gpsm3	2.00438e-15	0.167404	0.571	0.178	SGN2	Gpsm3
Htr2c1	4.55342e-15	0.883947	0.714	0.364	SGN2	Htr2c
Qpct	4.90312e-15	0.771608	0.714	0.15	SGN2	Qpct
Dgkb	6.24502e-15	0.303987	0.714	0.035	SGN2	Dgkb
Wls	6.51286e-15	0.963648	1	0.386	SGN2	Wls
Arhgap22	6.71596e-15	0.502783	1	0.792	SGN2	Arhgap22
Tmem97	6.80535e-15	0.185344	0.714	0.327	SGN2	Tmem97
Rin2	7.87519e-15	0.854026	0.857	0.446	SGN2	Rin2
Fzd1	9.2896e-15	0.591343	1	0.561	SGN2	Fzd1
Tmem119	9.36308e-15	1.00919	1	0.002	SGN2	Tmem119
Bex4	9.94454e-15	0.173552	0.857	0.016	SGN2	Bex4
Actn2	1.11444e-14	0.409488	1	0.15	SGN2	Actn2
Cd74	1.18771e-14	0.78499	0.714	0.014	SGN2	Cd74
Rybp	1.33258e-14	0.164894	0.857	0.453	SGN2	Rybp
Tmem109	1.40457e-14	0.567126	1	0.818	SGN2	Tmem109
X9230102O04Rik	1.42051e-14	0.103256	1	0.194	SGN2	X9230102O04Rik
Adhfe1	1.9365e-14	0.367314	0.429	0.138	SGN2	Adhfe1
Lrrc17	2.13069e-14	0.459484	0.857	0.012	SGN2	Lrrc17
Ablim3	2.73816e-14	0.58785	1	0.773	SGN2	Ablim3
Zcchc11	2.87548e-14	0.399622	1	0.703	SGN2	Zcchc11
Pcnx	2.91298e-14	0.62006	0.857	0.914	SGN2	Pcnx
Gpr37	3.19064e-14	0.91597	1	0.241	SGN2	Gpr37
Gstp1	3.38516e-14	0.406498	1	0.713	SGN2	Gstp1
Sowaha	3.79334e-14	0.388786	0.857	0.444	SGN2	Sowaha
Vps37b	3.80303e-14	0.300349	0.857	0.533	SGN2	Vps37b
Aldh2	4.29068e-14	0.59407	1	0.689	SGN2	Aldh2
X2310061J03Rik	5.11991e-14	0.180359	1	0.28	SGN2	X2310061J03Rik
Wwc2	5.97017e-14	0.413686	1	0.357	SGN2	Wwc2
Epha6	7.22797e-14	0.308671	0.429	0.021	SGN2	Epha6
Nos1ap	9.3973e-14	0.335445	0.857	0.208	SGN2	Nos1ap
Rab11fip2	9.54428e-14	0.469625	1	0.787	SGN2	Rab11fip2
Gpr149	9.60252e-14	0.589947	0.857	0.021	SGN2	Gpr149
Ptprn2	1.02584e-13	0.438781	0.857	0.64	SGN2	Ptprn2
Slc52a3	1.03331e-13	0.568788	0.857	0.007	SGN2	Slc52a3
H2.Aa	1.24294e-13	0.621351	0.857	0.005	SGN2	H2.Aa
Ltbp3	1.31571e-13	0.665038	1	0.949	SGN2	Ltbp3
Fstl5	1.40487e-13	0.745717	0.857	0.023	SGN2	Fstl5
St8sia4	1.50537e-13	0.406312	0.857	0.007	SGN2	St8sia4
Ldha1	1.81328e-13	0.57095	1	0.598	SGN2	Ldha
Fbn2	1.85212e-13	0.177825	0.714	0.11	SGN2	Fbn2
Fah	3.45305e-13	0.454879	1	0.133	SGN2	Fah
Tbx2	3.85908e-13	0.177775	0.286	0.383	SGN2	Tbx2
Aspg	5.14895e-13	0.442465	0.857	0.014	SGN2	Aspg
Ubtd2	5.34127e-13	0.552394	1	0.766	SGN2	Ubtd2
Atp8a1	5.43923e-13	0.827322	1	0.942	SGN2	Atp8a1
Crabp2	5.53169e-13	0.132277	0.286	0.047	SGN2	Crabp2
Alcam2	5.54595e-13	0.647307	1	0.61	SGN2	Alcam
Cldn9	5.72026e-13	0.45584	0.857	0.005	SGN2	Cldn9
Itpk1	5.903e-13	0.547916	1	0.874	SGN2	Itpk1
Bend4	5.92926e-13	0.542666	0.857	0.325	SGN2	Bend4
Astn2	7.70526e-13	0.341047	0.857	0.666	SGN2	Astn2
Ebpl	8.65873e-13	0.400652	0.857	0.516	SGN2	Ebpl
Cacna1b2	8.88644e-13	0.557822	0.857	0.364	SGN2	Cacna1b
D630045J12Rik	9.49332e-13	0.817872	1	0.787	SGN2	D630045J12Rik
Ppapdc1a	9.59626e-13	0.309297	0.571	0.014	SGN2	Ppapdc1a
Adcy23	1.01032e-12	0.778384	1	0.39	SGN2	Adcy2
Basp11	1.05201e-12	0.43152	1	0.881	SGN2	Basp1
Ptpru	1.08484e-12	0.207937	0.714	0.033	SGN2	Ptpru
D430019H16Rik	1.29521e-12	0.500424	1	0.271	SGN2	D430019H16Rik
Spsb2	1.54242e-12	0.2395	0.857	0.292	SGN2	Spsb2
Ddit4	1.68011e-12	0.129637	0.857	0.54	SGN2	Ddit4
Tmem64	1.77581e-12	0.631518	1	0.883	SGN2	Tmem64
Hook1	1.88713e-12	0.387245	1	0.549	SGN2	Hook1
Kirrel3	2.22228e-12	0.569319	0.857	0.121	SGN2	Kirrel3
Map3k1	2.34645e-12	0.598409	1	0.902	SGN2	Map3k1
Pcdh17	2.35897e-12	0.333468	0.714	0.051	SGN2	Pcdh17
Mycl	2.53823e-12	0.42205	0.429	0.173	SGN2	Mycl
Slc16a3	3.41974e-12	0.130215	0.429	0.072	SGN2	Slc16a3
Capn5	3.60995e-12	0.529056	1	0.386	SGN2	Capn5
Atp2b4	3.93055e-12	0.451326	0.714	0.047	SGN2	Atp2b4
Pea15a1	4.20973e-12	1.06498	1	0.813	SGN2	Pea15a
Gadd45g	4.4066e-12	0.752367	1	0.921	SGN2	Gadd45g
Wdr44	5.20619e-12	0.398605	0.857	0.799	SGN2	Wdr44
Arap1	5.45054e-12	0.277664	0.714	0.182	SGN2	Arap1
Pvt1	5.49823e-12	0.386552	0.571	0.411	SGN2	Pvt1
X2510009E07Rik1	5.56486e-12	0.742383	1	0.881	SGN2	X2510009E07Rik
Rps7	5.85864e-12	0.178081	1	0.944	SGN2	Rps7
Dennd2a	6.52165e-12	0.23175	0.429	0.336	SGN2	Dennd2a
Rasl10a	6.65649e-12	0.268522	1	0.019	SGN2	Rasl10a
X2610203C20Rik	6.80605e-12	0.455263	1	0.021	SGN2	X2610203C20Rik
Orai3	7.24205e-12	0.496587	0.714	0.1	SGN2	Orai3
Mtm1	7.87322e-12	0.500975	1	0.535	SGN2	Mtm1
Fchsd2	8.22475e-12	0.532171	0.857	0.778	SGN2	Fchsd2
F11r	9.47814e-12	0.556206	1	0.269	SGN2	F11r
Celsr1	9.4864e-12	0.166059	0.429	0.238	SGN2	Celsr1
Prickle2	9.71146e-12	0.524459	0.714	0.542	SGN2	Prickle2
Naip5	1.10673e-11	0.444071	0.857	0.208	SGN2	Naip5
Pnp	1.11172e-11	0.345038	0.857	0.264	SGN2	Pnp
Slc35f4	1.11799e-11	0.461165	0.857	0.154	SGN2	Slc35f4
Rps6	1.36561e-11	0.10248	1	0.689	SGN2	Rps6
Tmem56	1.5852e-11	0.624153	1	0.879	SGN2	Tmem56
Rnase4	1.61562e-11	0.9584	0.857	0.002	SGN2	Rnase4
Cpxm1	1.69611e-11	0.588876	0.857	0.657	SGN2	Cpxm1
Rom1	1.71648e-11	0.363875	0.857	0.724	SGN2	Rom1
Gyltl1b	1.85711e-11	0.223287	0.286	0.033	SGN2	Gyltl1b
Zc3h12d	1.96768e-11	0.422616	0.571	0.026	SGN2	Zc3h12d
Arhgef19	2.17387e-11	0.223035	0.714	0.042	SGN2	Arhgef19
Ganc	2.22841e-11	0.415839	0.857	0.542	SGN2	Ganc
Pgam2	2.32771e-11	0.101052	0.286	0.22	SGN2	Pgam2
Dcn	2.38067e-11	0.495341	0.143	0.224	SGN2	Dcn
Snhg6	2.5226e-11	0.20263	1	0.918	SGN2	Snhg6
Nudt11	2.55521e-11	0.512279	0.857	0.741	SGN2	Nudt11
Amy1	2.62716e-11	0.477963	1	0.738	SGN2	Amy1
Slc29a4	3.00543e-11	0.313916	0.714	0.07	SGN2	Slc29a4
Pnmal1	4.11516e-11	0.287143	0.429	0.161	SGN2	Pnmal1
Il4ra	4.1247e-11	0.337192	0.571	0.035	SGN2	Il4ra
Rrs1	4.82677e-11	0.306367	1	0.836	SGN2	Rrs1
Nedd4l	5.56414e-11	0.567013	1	0.626	SGN2	Nedd4l
Dok1	5.6386e-11	0.181264	0.429	0.089	SGN2	Dok1
X5330426P16Rik	6.36671e-11	0.339898	1	0.173	SGN2	X5330426P16Rik
Spsb1	6.70358e-11	0.552864	0.857	0.556	SGN2	Spsb1
Scnn1b	7.82633e-11	0.484544	0.429	0.014	SGN2	Scnn1b
Syt1	1.07308e-10	0.609706	0.857	0.089	SGN2	Syt1
Akt2	1.11414e-10	0.238452	1	0.827	SGN2	Akt2
Atic	1.11915e-10	0.207876	0.857	0.755	SGN2	Atic
Pitpnm2	1.25407e-10	0.491393	1	0.904	SGN2	Pitpnm2
Brpf3	1.29935e-10	0.240563	0.714	0.383	SGN2	Brpf3
Atp13a3	1.3429e-10	0.495677	1	0.918	SGN2	Atp13a3
Cish	1.41118e-10	0.563738	1	0.685	SGN2	Cish
Rec114	1.58044e-10	0.259291	0.857	0.161	SGN2	Rec114
Neto2	1.58115e-10	0.388047	0.857	0.124	SGN2	Neto2
Gnb4	1.64398e-10	0.436138	0.857	0.089	SGN2	Gnb4
Tspan6	1.88959e-10	0.495718	0.857	0.287	SGN2	Tspan6
Arl4d	2.4268e-10	0.467095	1	0.801	SGN2	Arl4d
Tomm6os	2.58012e-10	0.143137	0.429	0.549	SGN2	Tomm6os
Hsd3b7	2.71989e-10	0.36492	0.857	0.206	SGN2	Hsd3b7
Islr	2.95709e-10	0.421958	0.714	0.019	SGN2	Islr
Tes	3.09436e-10	0.197566	0.714	0.021	SGN2	Tes
Cacna1e	3.31907e-10	0.470107	0.857	0.194	SGN2	Cacna1e
Zcchc14	3.35126e-10	0.389725	1	0.701	SGN2	Zcchc14
Cacna1c	3.50987e-10	0.428976	0.714	0.558	SGN2	Cacna1c
Zdhhc2	3.99882e-10	0.452227	0.857	0.306	SGN2	Zdhhc2
Zbtb8a	4.07072e-10	0.361597	0.571	0.257	SGN2	Zbtb8a
Lipt2	4.13885e-10	0.273824	0.571	0.348	SGN2	Lipt2
Fam110a	4.31266e-10	0.25322	0.571	0.325	SGN2	Fam110a
Mab21l11	4.5387e-10	0.684093	1	0.907	SGN2	Mab21l1
Yes1	4.56179e-10	0.353791	0.857	0.607	SGN2	Yes1
Rpl37	4.64699e-10	0.13652	1	0.843	SGN2	Rpl37
Gucy1a3	4.70458e-10	0.36556	0.714	0.033	SGN2	Gucy1a3
Ptpdc1	4.76336e-10	0.32875	0.857	0.591	SGN2	Ptpdc1
Zbtb7c	4.93614e-10	0.186823	0.571	0.112	SGN2	Zbtb7c
Naga	5.87327e-10	0.592216	1	0.879	SGN2	Naga
Mum1l1	5.92103e-10	0.282707	0.286	0.061	SGN2	Mum1l1
Npy	6.1434e-10	0.954342	0.429	0.021	SGN2	Npy
Tst	6.73189e-10	0.361376	1	0.22	SGN2	Tst
Trpc3	6.78323e-10	0.396855	0.571	0.07	SGN2	Trpc3
Fam109a	6.87749e-10	0.418378	1	0.773	SGN2	Fam109a
Jph42	7.93275e-10	0.50969	1	0.72	SGN2	Jph4
Snhg4	8.24475e-10	0.385115	1	0.822	SGN2	Snhg4
Sfrp1	8.34703e-10	0.37146	0.714	0.138	SGN2	Sfrp1
Slc30a10	8.69816e-10	0.221394	0.571	0.019	SGN2	Slc30a10
Lamb3	1.04759e-09	0.152695	0.143	0.019	SGN2	Lamb3
Mrc2	1.21593e-09	0.28579	0.429	0.03	SGN2	Mrc2
Ralyl	1.25621e-09	0.43528	0.857	0.203	SGN2	Ralyl
Tbl1x	1.328e-09	0.495711	0.857	0.514	SGN2	Tbl1x
Spag5	1.53804e-09	0.25269	0.857	0.021	SGN2	Spag5
Ptprn	1.54014e-09	0.724801	1	0.946	SGN2	Ptprn
Gpld1	1.58955e-09	0.358724	1	0.813	SGN2	Gpld1
Cd1511	1.62847e-09	0.606291	1	0.561	SGN2	Cd151
Smim4	1.63612e-09	0.220252	1	0.93	SGN2	Smim4
Plcxd1	1.74271e-09	0.109191	0.857	0.364	SGN2	Plcxd1
Camk2n1	1.92502e-09	0.406697	1	0.949	SGN2	Camk2n1
Acvr1	2.02118e-09	0.500714	0.857	0.617	SGN2	Acvr1
Tmed5	2.02698e-09	0.225221	0.571	0.696	SGN2	Tmed5
Acot2	2.30713e-09	0.223678	1	0.528	SGN2	Acot2
Ccdc74a	2.36905e-09	0.313952	1	0.871	SGN2	Ccdc74a
Id41	2.4289e-09	0.405045	1	0.785	SGN2	Id4
Slc7a4	2.46976e-09	0.510797	0.857	0.759	SGN2	Slc7a4
Zfpm1	2.71885e-09	0.15121	0.857	0.234	SGN2	Zfpm1
Tmem87a	2.79517e-09	0.326626	1	0.734	SGN2	Tmem87a
Ptprd	2.86134e-09	0.471269	0.714	0.224	SGN2	Ptprd
Kcna7	2.89012e-09	0.181021	0.571	0.009	SGN2	Kcna7
Ptprm	2.90286e-09	0.494734	0.857	0.673	SGN2	Ptprm
Sh3bgrl2	3.02051e-09	0.625326	1	0.914	SGN2	Sh3bgrl2
Chrna7	3.02958e-09	0.205263	0.429	0.112	SGN2	Chrna7
Smarca1	3.59952e-09	0.400107	0.857	0.257	SGN2	Smarca1
H2.DMb1	3.87006e-09	0.253523	0.857	0.119	SGN2	H2.DMb1
X2410002F23Rik	3.9198e-09	0.44168	1	0.949	SGN2	X2410002F23Rik
Fbxl12	4.02984e-09	0.214982	0.714	0.47	SGN2	Fbxl12
Top1mt	4.10402e-09	0.314749	0.857	0.418	SGN2	Top1mt
Gadd45a	4.12003e-09	0.286083	1	0.797	SGN2	Gadd45a
Gprc5c1	4.21311e-09	0.711729	1	0.916	SGN2	Gprc5c
Cplx2	4.27416e-09	0.134696	0.143	0.299	SGN2	Cplx2
Cdc42ep4	4.31083e-09	0.514557	1	0.336	SGN2	Cdc42ep4
Rffl	4.61207e-09	0.375432	0.714	0.57	SGN2	Rffl
Ing1	4.88055e-09	0.313972	1	0.78	SGN2	Ing1
Rilpl1	5.42786e-09	0.496603	1	0.741	SGN2	Rilpl1
Ptbp3	5.49127e-09	0.465144	0.857	0.339	SGN2	Ptbp3
Ptpro	5.77972e-09	0.342775	0.571	0.084	SGN2	Ptpro
Efnb1	6.14149e-09	0.204468	0.714	0.201	SGN2	Efnb1
D10Bwg1379e	6.1947e-09	0.465484	1	0.932	SGN2	D10Bwg1379e
Rgs102	7.19201e-09	0.457967	0.857	0.748	SGN2	Rgs10
Pik3ip1	7.29159e-09	0.439783	0.857	0.652	SGN2	Pik3ip1
Fstl4	8.38508e-09	0.345707	0.714	0.103	SGN2	Fstl4
Apobec1	8.59073e-09	0.539947	0.571	0.051	SGN2	Apobec1
Magi31	8.76163e-09	0.588436	1	0.867	SGN2	Magi3
Flot2	8.85918e-09	0.592452	1	0.928	SGN2	Flot2
Dock111	9.2915e-09	0.473878	0.857	0.612	SGN2	Dock11
Dnajc12	9.36583e-09	0.313896	0.857	0.619	SGN2	Dnajc12
Dact1	9.37933e-09	0.33298	0.714	0.299	SGN2	Dact1
X9230114K14Rik	1.05359e-08	0.289481	0.571	0.346	SGN2	X9230114K14Rik
Kctd18	1.12353e-08	0.270863	0.714	0.477	SGN2	Kctd18
Rbm14	1.13238e-08	0.216407	0.857	0.766	SGN2	Rbm14
Mvp	1.14506e-08	0.350708	0.857	0.273	SGN2	Mvp
Mc4r	1.17345e-08	0.695435	0.571	0.044	SGN2	Mc4r
X3110040N11Rik	1.18994e-08	0.113791	0.429	0.659	SGN2	X3110040N11Rik
Dctd	1.29182e-08	0.372732	0.714	0.002	SGN2	Dctd
Tubb2b	1.4519e-08	0.12481	0.714	0.119	SGN2	Tubb2b
Ebf12	1.48056e-08	0.61343	1	0.871	SGN2	Ebf1
Camk1g	1.49194e-08	0.124032	0.429	0.014	SGN2	Camk1g
Tmprss3	1.49865e-08	0.637796	0.714	0.014	SGN2	Tmprss3
Necab2	1.55791e-08	0.389714	0.429	0.016	SGN2	Necab2
Pcdhgc3	1.6036e-08	0.183847	0.571	0.633	SGN2	Pcdhgc3
Cd2ap	1.71969e-08	0.281113	1	0.78	SGN2	Cd2ap
Plekhh1	1.81206e-08	0.242552	0.429	0.161	SGN2	Plekhh1
Celf41	1.98473e-08	0.443791	1	0.949	SGN2	Celf4
Snhg7	2.09767e-08	0.269884	0.857	0.673	SGN2	Snhg7
Ammecr1	2.15809e-08	0.289273	0.571	0.103	SGN2	Ammecr1
Amotl2	2.25006e-08	0.555854	1	0.825	SGN2	Amotl2
Aff3	2.25308e-08	0.436853	1	0.47	SGN2	Aff3
Cpne1	2.42262e-08	0.431055	1	0.773	SGN2	Cpne1
Cxcl14	2.46995e-08	0.278969	0.571	0.021	SGN2	Cxcl14
Tmem191c	2.60145e-08	0.111872	0.571	0.327	SGN2	Tmem191c
Ociad21	2.62915e-08	0.412661	1	0.759	SGN2	Ociad2
Cwc22	2.6586e-08	0.232036	0.857	0.505	SGN2	Cwc22
Fxyd7	2.66212e-08	0.107595	0.571	0.026	SGN2	Fxyd7
Scn3b	2.83903e-08	0.535817	0.714	0.033	SGN2	Scn3b
Pla2g12a	2.85708e-08	0.406371	1	0.682	SGN2	Pla2g12a
Sgk3	2.93711e-08	0.356421	0.571	0.229	SGN2	Sgk3
Banp	3.02958e-08	0.33223	0.571	0.731	SGN2	Banp
Zfyve1	3.05773e-08	0.351908	1	0.804	SGN2	Zfyve1
Hnrnpa1	3.15565e-08	0.120622	1	0.921	SGN2	Hnrnpa1
Tshr	3.2792e-08	0.231446	0.571	0.026	SGN2	Tshr
Shf	3.306e-08	0.112244	0.857	0.208	SGN2	Shf
Sfmbt2	3.36855e-08	0.459445	0.857	0.325	SGN2	Sfmbt2
Map3k5	3.45211e-08	0.293346	0.714	0.192	SGN2	Map3k5
Metrnl	3.75709e-08	0.412451	0.857	0.762	SGN2	Metrnl
Kantr	3.76089e-08	0.365171	1	0.556	SGN2	Kantr
Eno3	3.85949e-08	0.309538	1	0.549	SGN2	Eno3
Icosl	4.06094e-08	0.233235	0.571	0.021	SGN2	Icosl
Gap43	4.18659e-08	0.195752	0.429	0.152	SGN2	Gap43
Hmces	4.3242e-08	0.361611	0.571	0.731	SGN2	Hmces
Cars2	4.43299e-08	0.463259	1	0.787	SGN2	Cars2
Pomt1	4.98653e-08	0.335545	0.714	0.458	SGN2	Pomt1
Garnl3	5.00937e-08	0.243053	0.571	0.243	SGN2	Garnl3
Smarce1	5.01809e-08	0.175963	0.857	0.935	SGN2	Smarce1
Ror2	5.33937e-08	0.159076	0.571	0.016	SGN2	Ror2
Rac3	5.58929e-08	0.297251	1	0.769	SGN2	Rac3
Abcb1a	5.64805e-08	0.248817	0.714	0.028	SGN2	Abcb1a
Zdhhc13	5.75915e-08	0.635529	1	0.853	SGN2	Zdhhc13
Agpat2	5.76849e-08	0.296007	0.714	0.1	SGN2	Agpat2
Vwa5a	5.77262e-08	0.440593	0.714	0.297	SGN2	Vwa5a
Gucy1b3	5.84764e-08	0.245888	0.571	0.012	SGN2	Gucy1b3
Akr1b10	6.81308e-08	0.303667	0.571	0.185	SGN2	Akr1b10
Casc4	6.93425e-08	0.448117	0.857	0.956	SGN2	Casc4
Erc1	7.06154e-08	0.493751	1	0.794	SGN2	Erc1
Klf16	7.20527e-08	0.271083	0.714	0.523	SGN2	Klf16
Tjp22	7.35908e-08	0.577864	1	0.818	SGN2	Tjp2
Psmg4	7.45601e-08	0.220323	1	0.928	SGN2	Psmg4
Trib3	7.61679e-08	0.167911	0.286	0.026	SGN2	Trib3
Slc2a13	7.69285e-08	0.397983	0.571	0.322	SGN2	Slc2a13
Dalrd3	7.71017e-08	0.193896	0.571	0.963	SGN2	Dalrd3
Mapk14	7.96711e-08	0.520372	1	0.86	SGN2	Mapk14
Rsu1	8.31684e-08	0.453728	1	0.825	SGN2	Rsu1
Gigyf1	9.14021e-08	0.157141	1	0.914	SGN2	Gigyf1
Xdh	9.33528e-08	0.144635	0.286	0.044	SGN2	Xdh
Tril	9.39756e-08	0.374014	0.571	0.03	SGN2	Tril
Klf7	1.02589e-07	0.297826	1	0.839	SGN2	Klf7
Myzap	1.02839e-07	0.104803	0.429	0.016	SGN2	Myzap
Snhg5	1.04142e-07	0.448134	1	0.68	SGN2	Snhg5
Rilp	1.05133e-07	0.218036	0.571	0.458	SGN2	Rilp
Slc7a5	1.0843e-07	0.57355	1	0.949	SGN2	Slc7a5
Ndufaf6	1.10554e-07	0.484869	1	0.911	SGN2	Ndufaf6
Mcee	1.11524e-07	0.261563	1	0.839	SGN2	Mcee
Ube2g2	1.13175e-07	0.525069	1	0.914	SGN2	Ube2g2
Pigh	1.16059e-07	0.229409	0.571	0.362	SGN2	Pigh
Ppp1r14c2	1.22414e-07	0.421327	1	0.811	SGN2	Ppp1r14c
Asl	1.39743e-07	0.354169	0.857	0.579	SGN2	Asl
Bcl9l	1.40741e-07	0.182071	1	0.659	SGN2	Bcl9l
Cnppd1	1.43012e-07	0.398667	1	0.85	SGN2	Cnppd1
Sprn	1.46191e-07	0.379621	0.857	0.255	SGN2	Sprn
Flot1	1.54526e-07	0.497823	1	0.876	SGN2	Flot1
Trim66	1.59491e-07	0.443243	0.857	0.29	SGN2	Trim66
Nrn1l	1.60262e-07	0.140482	0.857	0.068	SGN2	Nrn1l
BC029214	1.63399e-07	0.256125	0.857	0.907	SGN2	BC029214
Hnmt	1.78093e-07	0.235791	0.571	0.037	SGN2	Hnmt
Cdk5rap3	1.85935e-07	0.393457	1	0.748	SGN2	Cdk5rap3
Jade2	1.91853e-07	0.317034	0.857	0.694	SGN2	Jade2
Ophn11	1.9533e-07	0.55234	1	0.918	SGN2	Ophn1
Lor	2.07298e-07	0.101663	0.571	0.019	SGN2	Lor
Tnfrsf13c	2.28054e-07	0.332644	0.571	0.012	SGN2	Tnfrsf13c
Syt5	2.31069e-07	0.252689	0.571	0.021	SGN2	Syt5
Rpgr	2.48488e-07	0.184097	0.286	0.591	SGN2	Rpgr
Snhg8	2.50861e-07	0.233583	1	0.937	SGN2	Snhg8
S1pr5	2.55466e-07	0.347644	0.714	0.086	SGN2	S1pr5
Ciita	2.79333e-07	0.108638	0.571	0.173	SGN2	Ciita
Slc25a27	2.81527e-07	0.541023	1	0.909	SGN2	Slc25a27
Rhobtb3	2.99926e-07	0.440988	1	0.706	SGN2	Rhobtb3
Tnnt1	3.081e-07	0.125052	0.571	0.016	SGN2	Tnnt1
Por	3.08284e-07	0.403788	1	0.685	SGN2	Por
Ipo8	3.12986e-07	0.346199	0.857	0.678	SGN2	Ipo8
Smg6	3.15162e-07	0.45089	1	0.874	SGN2	Smg6
Pccb	3.35302e-07	0.4431	0.857	0.925	SGN2	Pccb
Ckap4	3.83862e-07	0.461737	1	0.942	SGN2	Ckap4
Arhgap23	3.959e-07	0.111119	0.429	0.79	SGN2	Arhgap23
Ndst1	4.01528e-07	0.277299	0.714	0.593	SGN2	Ndst1
Acot8	4.04135e-07	0.151581	0.857	0.914	SGN2	Acot8
Gpr137c	4.13106e-07	0.413069	1	0.829	SGN2	Gpr137c
Rpusd4	4.1766e-07	0.355642	1	0.591	SGN2	Rpusd4
Donson	4.41473e-07	0.31397	0.857	0.502	SGN2	Donson
Cdh24	4.65784e-07	0.113182	0.429	0.079	SGN2	Cdh24
Rpp25l	4.65922e-07	0.228304	0.714	0.806	SGN2	Rpp25l
Adm	4.79276e-07	0.176117	0.429	0.054	SGN2	Adm
Dek	4.85342e-07	0.353813	1	0.904	SGN2	Dek
Pwwp2b	5.07915e-07	0.370799	0.857	0.411	SGN2	Pwwp2b
Galnt5	5.12311e-07	0.228523	0.429	0.009	SGN2	Galnt5
Pes1	5.43189e-07	0.323388	1	0.799	SGN2	Pes1
Alg11	5.51475e-07	0.385288	0.714	0.881	SGN2	Alg11
Pdcl3	5.64283e-07	0.308173	1	0.909	SGN2	Pdcl3
Zdhhc12	5.71063e-07	0.194632	0.571	0.15	SGN2	Zdhhc12
Commd8	5.72674e-07	0.449538	1	0.937	SGN2	Commd8
Zmpste24	5.88076e-07	0.460741	1	0.787	SGN2	Zmpste24
Rims3	6.00125e-07	0.188954	1	0.629	SGN2	Rims3
Vps13a	6.26581e-07	0.304302	0.714	0.799	SGN2	Vps13a
Mcfd2	6.71126e-07	0.553202	1	0.893	SGN2	Mcfd2
Rhbdl3	6.79161e-07	0.430611	1	0.921	SGN2	Rhbdl3
Glb1l2	6.92996e-07	0.334507	0.286	0.133	SGN2	Glb1l2
Rnd1	6.97705e-07	0.218125	0.429	0.1	SGN2	Rnd1
X4933412E12Rik	7.02653e-07	0.335901	0.714	0.343	SGN2	X4933412E12Rik
Scfd1	7.0914e-07	0.42576	0.857	0.96	SGN2	Scfd1
Stk11ip	7.13876e-07	0.352763	0.857	0.736	SGN2	Stk11ip
Aadat	7.16108e-07	0.124827	0.143	0.014	SGN2	Aadat
Ctnnbl1	7.17706e-07	0.443016	0.857	0.986	SGN2	Ctnnbl1
X2310030G06Rik	7.38561e-07	0.292239	0.714	0.266	SGN2	X2310030G06Rik
Mfsd1	7.45464e-07	0.567881	1	0.923	SGN2	Mfsd1
Reep6	7.46103e-07	0.251652	0.857	0.136	SGN2	Reep6
Mex3c	7.9784e-07	0.34271	0.714	0.584	SGN2	Mex3c
Asap2	8.08634e-07	0.248622	0.714	0.829	SGN2	Asap2
Plat	8.13465e-07	0.402384	0.857	0.435	SGN2	Plat
Efna1	8.44492e-07	0.362029	0.857	0.362	SGN2	Efna1
Cep89	8.91418e-07	0.191336	0.571	0.442	SGN2	Cep89
Hes1	9.0957e-07	0.244992	0.857	0.551	SGN2	Hes1
Ptpn14	9.12337e-07	0.308456	0.571	0.157	SGN2	Ptpn14
Fmod	9.24467e-07	0.820888	0.571	0.002	SGN2	Fmod
X5930430L01Rik	9.24999e-07	0.147193	0.286	0.11	SGN2	X5930430L01Rik
Myo7a	9.37569e-07	0.435744	0.857	0.334	SGN2	Myo7a
Plin22	9.79592e-07	0.399336	1	0.362	SGN2	Plin2
Nme3	1.00576e-06	0.302442	1	0.89	SGN2	Nme3
Parp14	1.0168e-06	0.209577	0.429	0.096	SGN2	Parp14
Chst14	1.02517e-06	0.285764	0.857	0.152	SGN2	Chst14
Hs6st3	1.06358e-06	0.178126	0.857	0.259	SGN2	Hs6st3
Rab33b	1.09429e-06	0.411076	1	0.818	SGN2	Rab33b
Hps4	1.1091e-06	0.35862	1	0.834	SGN2	Hps4
Psme2	1.17358e-06	0.107733	0.714	0.818	SGN2	Psme2
Hs3st4	1.23223e-06	0.1538	0.571	0.005	SGN2	Hs3st4
Rps10	1.27435e-06	0.127441	1	0.921	SGN2	Rps10
Ocrl	1.27789e-06	0.608018	1	0.893	SGN2	Ocrl
A230103J11Rik	1.28074e-06	0.122005	0.429	0.374	SGN2	A230103J11Rik
Elf4	1.28829e-06	0.398284	0.571	0.014	SGN2	Elf4
Aqp11	1.42116e-06	0.171681	0.571	0.465	SGN2	Aqp11
Tub	1.42945e-06	0.443909	0.857	0.659	SGN2	Tub
Cyp46a11	1.51851e-06	0.285165	0.714	0.432	SGN2	Cyp46a1
Tlr4	1.53577e-06	0.374403	0.429	0.005	SGN2	Tlr4
Fbxl14	1.56375e-06	0.158205	0.714	0.535	SGN2	Fbxl14
Pkig	1.68255e-06	0.248324	1	0.883	SGN2	Pkig
Brf2	1.69084e-06	0.140448	0.571	0.65	SGN2	Brf2
X4930480K15Rik	1.79292e-06	0.121368	0.429	0.278	SGN2	X4930480K15Rik
Stra6	1.93616e-06	0.253474	0.143	0.023	SGN2	Stra6
Tnmd	1.94119e-06	0.696337	0.143	0.016	SGN2	Tnmd
Polg	1.94818e-06	0.284192	1	0.832	SGN2	Polg
Mfsd8	1.95206e-06	0.148956	0.286	0.481	SGN2	Mfsd8
Rinl	1.99491e-06	0.140712	0.286	0.084	SGN2	Rinl
Tm4sf1	2.03199e-06	0.104523	0.286	0.026	SGN2	Tm4sf1
Cnksr2	2.03633e-06	0.368617	0.857	0.624	SGN2	Cnksr2
Trp53i13	2.04747e-06	0.110345	0.429	0.535	SGN2	Trp53i13
Commd7	2.06037e-06	0.29713	1	0.93	SGN2	Commd7
Slc25a20	2.07268e-06	0.248672	0.571	0.785	SGN2	Slc25a20
Mapk1ip1l	2.10899e-06	0.135668	0.571	0.624	SGN2	Mapk1ip1l
Tmem241	2.20701e-06	0.292399	0.714	0.456	SGN2	Tmem241
Ptpra	2.41951e-06	0.381011	0.857	0.993	SGN2	Ptpra
Nipsnap3b	2.47398e-06	0.360138	0.857	0.596	SGN2	Nipsnap3b
Fndc3a	2.58872e-06	0.250131	0.571	0.778	SGN2	Fndc3a
Drd5	2.78932e-06	0.374607	0.571	0.035	SGN2	Drd5
Crispld1	2.83386e-06	0.173693	0.571	0.028	SGN2	Crispld1
Insl6	2.86886e-06	0.13138	0.286	0.04	SGN2	Insl6
Cdh42	2.87909e-06	0.43369	0.857	0.68	SGN2	Cdh4
Stk19	2.90605e-06	0.10662	0.571	0.722	SGN2	Stk19
Gm4841	2.95433e-06	0.18913	0.286	0.014	SGN2	Gm4841
Dpy19l2	2.96707e-06	0.11982	0.571	0.005	SGN2	Dpy19l2
Fam105a	3.05115e-06	0.410369	0.857	0.607	SGN2	Fam105a
Wnt4	3.09016e-06	0.144532	0.571	0.023	SGN2	Wnt4
Sgce	3.1329e-06	0.346808	1	0.659	SGN2	Sgce
Ascl2	3.21219e-06	0.112477	0.429	0.009	SGN2	Ascl2
Igfbp3	3.24718e-06	0.25227	0.571	0.082	SGN2	Igfbp3
Hcn3	3.2813e-06	0.299716	0.714	0.46	SGN2	Hcn3
Ski	3.32731e-06	0.483708	1	0.907	SGN2	Ski
Pvrl1	3.57659e-06	0.209743	1	0.776	SGN2	Pvrl1
Twf2	3.58046e-06	0.313127	0.857	0.776	SGN2	Twf2
Mdm4	3.64851e-06	0.317109	1	0.771	SGN2	Mdm4
Popdc3	3.67327e-06	0.146402	0.286	0.171	SGN2	Popdc3
Vwa1	3.68891e-06	0.423854	0.571	0.178	SGN2	Vwa1
Tmem57	3.91267e-06	0.380913	1	0.937	SGN2	Tmem57
Ccdc71l	3.96269e-06	0.223908	0.857	0.304	SGN2	Ccdc71l
Tmem65	4.18085e-06	0.407805	1	0.946	SGN2	Tmem65
X2410004N09Rik	4.25858e-06	0.106442	1	0.741	SGN2	X2410004N09Rik
Upf3a	4.35938e-06	0.322107	1	0.881	SGN2	Upf3a
Kcnd1	4.36844e-06	0.179119	0.714	0.449	SGN2	Kcnd1
Vstm2a	4.39924e-06	0.213138	0.714	0.248	SGN2	Vstm2a
Cyp11a1	4.40473e-06	0.127154	0.143	0.061	SGN2	Cyp11a1
Mmp16	4.42156e-06	0.27593	0.857	0.126	SGN2	Mmp16
Scg2	4.47049e-06	0.469998	0.714	0.072	SGN2	Scg2
Leprel4	4.58489e-06	0.136425	0.429	0.224	SGN2	Leprel4
Nfkbil1	4.60656e-06	0.110793	0.857	0.46	SGN2	Nfkbil1
Upf3b	4.72469e-06	0.276696	1	0.918	SGN2	Upf3b
Fscn1	4.77636e-06	0.248901	1	0.516	SGN2	Fscn1
Cbs	4.8362e-06	0.285658	0.286	0.028	SGN2	Cbs
Tcea3	4.87692e-06	0.105072	0.429	0.112	SGN2	Tcea3
Pisd.ps2	4.92203e-06	0.11705	1	0.813	SGN2	Pisd.ps2
Usp111	5.22774e-06	0.498509	0.857	0.589	SGN2	Usp11
Wash	5.2638e-06	0.257762	1	0.883	SGN2	Wash
Socs1	5.36463e-06	0.113636	0.714	0.168	SGN2	Socs1
Oplah	5.52129e-06	0.382911	1	0.591	SGN2	Oplah
Nav2	5.66528e-06	0.301527	0.857	0.911	SGN2	Nav2
Prkce	5.74778e-06	0.325596	1	0.699	SGN2	Prkce
Celf6	6.18754e-06	0.128256	0.429	0.058	SGN2	Celf6
Ccdc106	6.40229e-06	0.146199	0.714	0.509	SGN2	Ccdc106
Adra1b	6.9414e-06	0.163931	0.429	0.012	SGN2	Adra1b
Dsel	6.98931e-06	0.363429	0.714	0.22	SGN2	Dsel
Supt3	6.9917e-06	0.314847	1	0.764	SGN2	Supt3
Adra2a	7.09204e-06	0.129919	0.571	0.007	SGN2	Adra2a
Rps27l	7.15387e-06	0.131983	0.857	0.988	SGN2	Rps27l
Ptpn9	7.34561e-06	0.364373	1	0.79	SGN2	Ptpn9
Ptpn13	7.34845e-06	0.443556	0.714	0.395	SGN2	Ptpn13
Tfr2	7.42144e-06	0.190105	0.429	0.112	SGN2	Tfr2
Haus4	7.63952e-06	0.273373	0.714	0.343	SGN2	Haus4
Rnpc31	7.70391e-06	0.365245	0.857	0.937	SGN2	Rnpc3
Ppp1r9b	7.93052e-06	0.24627	0.857	0.984	SGN2	Ppp1r9b
Tmeff1	8.10437e-06	0.388863	1	0.551	SGN2	Tmeff1
Olfr1372.ps1	8.37158e-06	0.166482	0.429	0	SGN2	Olfr1372.ps1
X4930470H14Rik	8.37158e-06	0.161195	0.429	0	SGN2	X4930470H14Rik
Ang	8.37158e-06	0.126961	0.429	0	SGN2	Ang
Ercc3	8.55759e-06	0.238683	0.571	0.801	SGN2	Ercc3
Scyl3	8.56092e-06	0.167261	0.429	0.607	SGN2	Scyl3
Hbegf	8.60555e-06	0.348776	0.714	0.493	SGN2	Hbegf
Ankfy1	8.61059e-06	0.374335	1	0.619	SGN2	Ankfy1
Idh2	8.64656e-06	0.424031	1	0.734	SGN2	Idh2
Kat8	8.67512e-06	0.426598	1	0.827	SGN2	Kat8
Kit	8.86942e-06	0.128871	0.714	0.035	SGN2	Kit
Fcho2	8.91495e-06	0.197514	0.857	0.755	SGN2	Fcho2
Akap13	8.98076e-06	0.385904	1	0.603	SGN2	Akap13
Fam120aos	8.99223e-06	0.151656	0.714	0.876	SGN2	Fam120aos
X2610035D17Rik	9.25427e-06	0.248716	0.571	0.509	SGN2	X2610035D17Rik
Dnttip1	9.34798e-06	0.189044	0.714	0.89	SGN2	Dnttip1
Twsg1	9.65536e-06	0.389793	0.714	0.871	SGN2	Twsg1
Trim11	1.02483e-05	0.259673	0.857	0.619	SGN2	Trim11
Fam171a1	1.04106e-05	0.445172	0.857	0.689	SGN2	Fam171a1
Gpalpp1	1.07687e-05	0.279105	0.714	0.911	SGN2	Gpalpp1
Dnajc3	1.119e-05	0.477676	1	0.925	SGN2	Dnajc3
Adam17	1.16732e-05	0.384659	1	0.619	SGN2	Adam17
Gimap6	1.17891e-05	0.183623	0.429	0.009	SGN2	Gimap6
Mcam	1.1996e-05	0.292072	0.571	0.138	SGN2	Mcam
Dyrk3	1.20392e-05	0.244668	0.571	0.065	SGN2	Dyrk3
Ppp6r1	1.20596e-05	0.174753	0.714	0.643	SGN2	Ppp6r1
Tcp11l2	1.20745e-05	0.540614	1	0.932	SGN2	Tcp11l2
Fabp7	1.22434e-05	0.433195	0.429	0.185	SGN2	Fabp7
Ostm1	1.23566e-05	0.441568	1	0.78	SGN2	Ostm1
Ctnnd1	1.25272e-05	0.441244	1	0.836	SGN2	Ctnnd1
Rnf216	1.28621e-05	0.3576	1	0.893	SGN2	Rnf216
X4833422C13Rik	1.33387e-05	0.125324	0.429	0.058	SGN2	X4833422C13Rik
Zfp580	1.34039e-05	0.216125	1	0.839	SGN2	Zfp580
Ttc29	1.36427e-05	0.115902	0.286	0.016	SGN2	Ttc29
H2.K1	1.37095e-05	0.280304	0.857	0.229	SGN2	H2.K1
Cd2001	1.38989e-05	0.613012	1	0.846	SGN2	Cd200
Jpx	1.43497e-05	0.22187	0.429	0.269	SGN2	Jpx
Syt13	1.46233e-05	0.198911	0.571	0.068	SGN2	Syt13
Sgpl1	1.47492e-05	0.518291	1	0.64	SGN2	Sgpl1
Gltscr1l	1.4951e-05	0.322027	0.714	0.841	SGN2	Gltscr1l
Rab9b	1.4958e-05	0.344234	0.571	0.736	SGN2	Rab9b
Lix1	1.50905e-05	0.118441	0.286	0.107	SGN2	Lix1
Pold2	1.52802e-05	0.278168	1	0.778	SGN2	Pold2
Mkx	1.5642e-05	0.175194	0.143	0.021	SGN2	Mkx
Med13l	1.60322e-05	0.380404	1	0.879	SGN2	Med13l
Rasl11a	1.64046e-05	0.25023	0.571	0.121	SGN2	Rasl11a
AK129341	1.73354e-05	0.257022	0.714	0.561	SGN2	AK129341
Poldip3	1.77477e-05	0.374686	0.857	0.97	SGN2	Poldip3
2018-03-08	1.77538e-05	0.431353	1	0.82	SGN2	2018-03-08
Brms1	1.78903e-05	0.264892	1	0.752	SGN2	Brms1
Fam117a	1.78939e-05	0.155041	0.571	0.171	SGN2	Fam117a
Avpr2	1.79421e-05	0.130329	0.286	0.007	SGN2	Avpr2
Mcm6	1.81218e-05	0.296538	0.429	0.196	SGN2	Mcm6
Mirlet7bhg	1.81434e-05	0.141706	0.714	0.561	SGN2	Mirlet7bhg
Whrn	1.86974e-05	0.116448	0.571	0.065	SGN2	Whrn
Usp12	1.90752e-05	0.224568	0.857	0.717	SGN2	Usp12
Aldh7a1	1.93111e-05	0.356172	0.857	0.769	SGN2	Aldh7a1
Spast	2.0207e-05	0.379884	1	0.902	SGN2	Spast
Ccdc66	2.05968e-05	0.230303	0.571	0.722	SGN2	Ccdc66
Nasp	2.07213e-05	0.398713	0.857	0.72	SGN2	Nasp
Rasa2	2.07729e-05	0.317206	0.857	0.645	SGN2	Rasa2
Gpkow	2.086e-05	0.154313	0.429	0.72	SGN2	Gpkow
Sp1	2.0984e-05	0.110068	0.143	0.519	SGN2	Sp1
Tbkbp1	2.10295e-05	0.153218	0.857	0.79	SGN2	Tbkbp1
Fgf11	2.12416e-05	0.110515	0.286	0.049	SGN2	Fgf11
Pknox1	2.13681e-05	0.299625	1	0.612	SGN2	Pknox1
Limd2	2.1372e-05	0.112441	0.429	0.271	SGN2	Limd2
Shisa2	2.14362e-05	0.344472	1	0.575	SGN2	Shisa2
Lonrf3	2.16113e-05	0.289722	0.143	0.082	SGN2	Lonrf3
Syne4	2.31804e-05	0.157208	0.714	0.339	SGN2	Syne4
Cyp20a1	2.37606e-05	0.278968	0.571	0.467	SGN2	Cyp20a1
Wasf2	2.48446e-05	0.21753	0.857	0.46	SGN2	Wasf2
Il13ra1	2.632e-05	0.28102	0.429	0.009	SGN2	Il13ra1
Wwc1	2.6697e-05	0.154745	0.571	0.308	SGN2	Wwc1
Wrn	2.71427e-05	0.275818	1	0.551	SGN2	Wrn
Ift57	2.81005e-05	0.307042	1	0.692	SGN2	Ift57
Znrf3	2.83361e-05	0.18693	0.714	0.264	SGN2	Znrf3
Nt5c	2.84502e-05	0.234665	0.857	0.953	SGN2	Nt5c
Trmt61a	2.90548e-05	0.150051	0.571	0.456	SGN2	Trmt61a
Dusp7	2.90697e-05	0.153681	0.714	0.332	SGN2	Dusp7
Maml2	2.99848e-05	0.338279	0.857	0.666	SGN2	Maml2
Trim31	3.01615e-05	0.421575	1	0.921	SGN2	Trim3
Cdh13	3.05543e-05	0.194178	0.429	0.026	SGN2	Cdh13
Nabp1	3.14317e-05	0.258077	0.571	0.416	SGN2	Nabp1
Ell2	3.23211e-05	0.203367	0.714	0.348	SGN2	Ell2
Sgsh	3.23898e-05	0.264605	0.714	0.215	SGN2	Sgsh
Ghr2	3.31061e-05	0.49124	1	0.862	SGN2	Ghr
Adamtsl5	3.36163e-05	0.245466	0.571	0.264	SGN2	Adamtsl5
Smug1	3.36962e-05	0.316676	0.714	0.572	SGN2	Smug1
Nop14	3.39888e-05	0.25326	0.714	0.897	SGN2	Nop14
Fam102a	3.4292e-05	0.34522	1	0.881	SGN2	Fam102a
As3mt1	3.4765e-05	0.487128	1	0.804	SGN2	As3mt
Fut9	3.50264e-05	0.180086	0.429	0.03	SGN2	Fut9
Mpv17l2	3.52731e-05	0.25	1	0.806	SGN2	Mpv17l2
Ssh2	3.65828e-05	0.380537	1	0.86	SGN2	Ssh2
Lrp10	3.67271e-05	0.398821	1	0.944	SGN2	Lrp10
Atp6v1g11	3.72376e-05	0.266222	1	0.921	SGN2	Atp6v1g1
Btg22	3.83616e-05	0.716744	1	0.752	SGN2	Btg2
Arnt	3.89394e-05	0.326782	1	0.818	SGN2	Arnt
Robo2	3.91819e-05	0.270043	0.857	0.414	SGN2	Robo2
Nbn	3.98211e-05	0.309696	0.857	0.806	SGN2	Nbn
Lipe	4.02542e-05	0.105646	0.571	0.381	SGN2	Lipe
Tgm4	4.12963e-05	0.108217	0.286	0.234	SGN2	Tgm4
Hiat1	4.17123e-05	0.413576	1	0.904	SGN2	Hiat1
Susd5	4.2059e-05	0.203792	0.429	0.009	SGN2	Susd5
Papd4	4.28781e-05	0.100101	0.571	0.645	SGN2	Papd4
Bcl2	4.35489e-05	0.300172	0.714	0.818	SGN2	Bcl2
Col11a2	4.71795e-05	0.233437	1	0.488	SGN2	Col11a2
Ccdc120	4.75266e-05	0.175334	0.571	0.516	SGN2	Ccdc120
Golph3l	4.77814e-05	0.370878	0.714	0.617	SGN2	Golph3l
Nr1h4	4.90625e-05	0.109683	0.429	0.016	SGN2	Nr1h4
Fbxw17	4.93935e-05	0.353746	1	0.614	SGN2	Fbxw17
Fam120c	4.94922e-05	0.234127	0.571	0.678	SGN2	Fam120c
Msrb3	5.11896e-05	0.107269	0.143	0.222	SGN2	Msrb3
Dapk3	5.14713e-05	0.240918	1	0.916	SGN2	Dapk3
Nfkbie	5.17736e-05	0.181713	0.429	0.196	SGN2	Nfkbie
Slc10a71	5.29056e-05	0.421364	1	0.764	SGN2	Slc10a7
Fancb	5.29057e-05	0.177695	0.143	0.04	SGN2	Fancb
Hn1l	5.35762e-05	0.225739	0.857	0.217	SGN2	Hn1l
Senp7	5.38273e-05	0.29252	1	0.839	SGN2	Senp7
Slc22a18	5.39247e-05	0.113644	0.286	0.019	SGN2	Slc22a18
Phkg1	5.49492e-05	0.12414	0.286	0.096	SGN2	Phkg1
Cd274	5.75324e-05	0.228375	0.429	0.1	SGN2	Cd274
Pkib	5.79361e-05	0.154339	0.429	0.019	SGN2	Pkib
Rab8b	5.79391e-05	0.350629	0.714	0.876	SGN2	Rab8b
Phlpp2	5.79469e-05	0.258395	0.857	0.671	SGN2	Phlpp2
Tmtc2	5.83916e-05	0.315187	1	0.652	SGN2	Tmtc2
Arhgef28	5.87287e-05	0.273543	0.857	0.278	SGN2	Arhgef28
Hic2	5.91418e-05	0.14742	0.286	0.152	SGN2	Hic2
Tdrd3	6.02968e-05	0.384952	0.857	0.914	SGN2	Tdrd3
Scap	6.05788e-05	0.352765	0.857	0.953	SGN2	Scap
Tmem180	6.14231e-05	0.206869	0.857	0.505	SGN2	Tmem180
Rnd3	6.30725e-05	0.469752	1	0.93	SGN2	Rnd3
Dcaf5	6.34543e-05	0.465699	1	0.932	SGN2	Dcaf5
Mesdc2	6.36071e-05	0.474839	1	0.93	SGN2	Mesdc2
Ubr1	6.55514e-05	0.453371	1	0.925	SGN2	Ubr1
Prorsd1	6.67731e-05	0.221471	1	0.678	SGN2	Prorsd1
Eml3	6.76897e-05	0.255832	1	0.799	SGN2	Eml3
Ppp2cb	6.8094e-05	0.317916	1	0.925	SGN2	Ppp2cb
Ppfia1	7.18224e-05	0.129409	0.571	0.839	SGN2	Ppfia1
Osbpl10	7.19374e-05	0.117593	0.429	0.304	SGN2	Osbpl10
Ccdc148	7.28696e-05	0.187495	0.429	0.15	SGN2	Ccdc148
Mms22l	7.33015e-05	0.100335	0.143	0.061	SGN2	Mms22l
Polm	7.45977e-05	0.244588	0.714	0.056	SGN2	Polm
Cngb1	7.65008e-05	0.10785	0.143	0.047	SGN2	Cngb1
Zfp654	7.66865e-05	0.317171	0.857	0.619	SGN2	Zfp654
Gemin5	7.66905e-05	0.380527	0.857	0.797	SGN2	Gemin5
Nagk	7.71317e-05	0.337543	1	0.942	SGN2	Nagk
Ap3m2	7.76465e-05	0.438383	0.857	0.928	SGN2	Ap3m2
Nf2	7.84666e-05	0.412199	1	0.923	SGN2	Nf2
A830080D01Rik	7.95524e-05	0.291157	0.714	0.598	SGN2	A830080D01Rik
Mturn2	8.07685e-05	0.551492	1	0.925	SGN2	Mturn
Rad17	8.10877e-05	0.245452	0.571	0.636	SGN2	Rad17
Phc1	8.27123e-05	0.112779	0.286	0.591	SGN2	Phc1
Snx11	8.52e-05	0.154408	0.571	0.773	SGN2	Snx11
N4bp2l2	8.54959e-05	0.35304	1	0.911	SGN2	N4bp2l2
Cwc25	8.55153e-05	0.271964	1	0.708	SGN2	Cwc25
Fbxl3	8.72957e-05	0.28426	1	0.853	SGN2	Fbxl3
Ctcf	8.79535e-05	0.304396	0.857	0.951	SGN2	Ctcf
Col4a5	8.96617e-05	0.197214	0.286	0.185	SGN2	Col4a5
Ercc6l2	8.97903e-05	0.312661	0.714	0.65	SGN2	Ercc6l2
Snhg1	9.11908e-05	0.125109	1	0.822	SGN2	Snhg1
Psd	9.26302e-05	0.173512	1	0.841	SGN2	Psd
Tbc1d19	9.34594e-05	0.327133	0.714	0.935	SGN2	Tbc1d19
Atf1	9.4284e-05	0.130996	0.571	0.519	SGN2	Atf1
Vps81	9.43135e-05	0.432489	1	0.832	SGN2	Vps8
Tmem104	9.7833e-05	0.315003	1	0.846	SGN2	Tmem104
Iigp1	9.80676e-05	0.253096	0.286	0.009	SGN2	Iigp1
Tbrg3	9.90467e-05	0.197234	0.429	0.171	SGN2	Tbrg3
Phf12	9.94148e-05	0.207318	1	0.759	SGN2	Phf12
Cmtm4	0.000103932	0.350372	1	0.687	SGN2	Cmtm4
Hsdl1	0.000104619	0.438496	0.857	0.942	SGN2	Hsdl1
Slc40a1	0.000108246	0.140208	0.143	0.026	SGN2	Slc40a1
Pbx32	0.000109466	0.456837	1	0.909	SGN2	Pbx3
Dusp12	0.000110488	1.00027	1	0.822	SGN2	Dusp1
Gca	0.000110941	0.11618	0.714	0.308	SGN2	Gca
Arhgap27	0.000116902	0.270572	0.857	0.423	SGN2	Arhgap27
Parp12	0.000116991	0.166612	0.714	0.136	SGN2	Parp12
Akirin2	0.000117469	0.212952	0.857	0.932	SGN2	Akirin2
Serinc2	0.000118395	0.157635	0.429	0.21	SGN2	Serinc2
Optn1	0.000118617	0.104856	0.429	0.897	SGN2	Optn
Echdc2	0.000118628	0.201719	0.571	0.086	SGN2	Echdc2
Slc15a2	0.000118727	0.221346	0.571	0.187	SGN2	Slc15a2
Pkn1	0.000118925	0.165305	0.429	0.568	SGN2	Pkn1
Chfr	0.000119531	0.112053	0.571	0.911	SGN2	Chfr
Zfp710	0.0001203	0.165743	0.714	0.346	SGN2	Zfp710
Arhgdig1	0.000122373	0.408961	1	0.928	SGN2	Arhgdig
Sord	0.000125405	0.346506	1	0.893	SGN2	Sord
Cep83os	0.000126273	0.428167	0.857	0.57	SGN2	Cep83os
Rpe	0.00012727	0.194511	0.571	0.661	SGN2	Rpe
Sesn1	0.000128308	0.381726	1	0.636	SGN2	Sesn1
Arhgap33	0.000128418	0.127546	1	0.397	SGN2	Arhgap33
Eef1d	0.000128486	0.104783	0.714	0.995	SGN2	Eef1d
Hmgn1	0.000128794	0.172799	1	0.862	SGN2	Hmgn1
X3110057O12Rik	0.000129332	0.179531	0.857	0.43	SGN2	X3110057O12Rik
Mob3c	0.000129901	0.20529	0.429	0.189	SGN2	Mob3c
Sorbs21	0.00013627	0.332363	1	0.743	SGN2	Sorbs2
AW549877	0.000136599	0.335853	0.714	0.897	SGN2	AW549877
Utp18	0.000136663	0.163119	0.429	0.645	SGN2	Utp18
Mgat4b	0.000136897	0.321387	0.857	0.79	SGN2	Mgat4b
X2810408M09Rik	0.000138149	0.108766	0.571	0.689	SGN2	X2810408M09Rik
Chd1l	0.000138546	0.213953	0.429	0.28	SGN2	Chd1l
Leng1	0.0001416	0.133015	0.571	0.734	SGN2	Leng1
Lima1	0.000149543	0.156959	0.286	0.498	SGN2	Lima1
Gnai2	0.000150041	0.299112	0.857	0.778	SGN2	Gnai2
Ccnd1	0.000154078	0.172618	0.429	0.313	SGN2	Ccnd1
Nsun6	0.00015686	0.239699	0.857	0.348	SGN2	Nsun6
Mpv17l	0.000163244	0.213673	0.857	0.505	SGN2	Mpv17l
Matk	0.000166671	0.272126	0.857	0.554	SGN2	Matk
Xrcc3	0.000168553	0.199297	0.286	0.36	SGN2	Xrcc3
Vmac	0.000168843	0.250278	0.714	0.21	SGN2	Vmac
Gpsm2	0.000171963	0.220911	0.429	0.07	SGN2	Gpsm2
Zcchc9	0.000173647	0.296517	1	0.801	SGN2	Zcchc9
Smpd3	0.000173964	0.138139	0.429	0.367	SGN2	Smpd3
Skiv2l	0.000180191	0.115284	0.571	0.949	SGN2	Skiv2l
Frg1	0.000181866	0.277466	0.857	0.979	SGN2	Frg1
Caml	0.000182858	0.374434	1	0.946	SGN2	Caml
Nudt16	0.000184008	0.190266	0.714	0.97	SGN2	Nudt16
Tmem206	0.000186679	0.339121	0.857	0.554	SGN2	Tmem206
Nt5dc1	0.000187052	0.120643	0.286	0.15	SGN2	Nt5dc1
Msrb2	0.000188146	0.143423	0.571	0.902	SGN2	Msrb2
Il20rb	0.000188587	0.145772	0.429	0.04	SGN2	Il20rb
Zfhx2	0.000189386	0.195104	1	0.867	SGN2	Zfhx2
Ydjc	0.00018947	0.179997	0.857	0.591	SGN2	Ydjc
Tep1	0.000189529	0.242959	1	0.932	SGN2	Tep1
Sgpp1	0.0001919	0.420475	1	0.944	SGN2	Sgpp1
Paf1	0.000192022	0.409604	1	0.946	SGN2	Paf1
X4930570G19Rik	0.00019774	0.143419	0.429	0.238	SGN2	X4930570G19Rik
Wdr48	0.000201086	0.363172	1	0.918	SGN2	Wdr48
Klhdc8b	0.000205245	0.238906	1	0.423	SGN2	Klhdc8b
Zfp553	0.000208242	0.224115	0.857	0.689	SGN2	Zfp553
Mpdz1	0.000210105	0.360429	1	0.678	SGN2	Mpdz
Nrp12	0.000211568	0.485138	0.857	0.593	SGN2	Nrp1
Kdelr1	0.000212112	0.290056	1	0.932	SGN2	Kdelr1
Epc1	0.000225969	0.196282	0.714	0.797	SGN2	Epc1
Spg11	0.000229101	0.238816	0.857	0.654	SGN2	Spg11
Pacrgl	0.000238814	0.143092	0.429	0.549	SGN2	Pacrgl
Tfip11	0.000243852	0.290142	0.857	0.972	SGN2	Tfip11
Smad1	0.000244576	0.335449	1	0.909	SGN2	Smad1
Tchp	0.000249465	0.251181	0.714	0.61	SGN2	Tchp
Maml3	0.000249519	0.191942	0.571	0.1	SGN2	Maml3
Edem2	0.000250899	0.31211	0.857	0.787	SGN2	Edem2
Gspt2	0.000251051	0.310528	0.714	0.556	SGN2	Gspt2
Snai2	0.000251235	0.100147	0.286	0.019	SGN2	Snai2
Stat6	0.000254233	0.327158	0.714	0.21	SGN2	Stat6
Gm5577	0.000255409	0.120628	0.571	0.215	SGN2	Gm5577
Tlr3	0.000258596	0.165443	0.143	0.058	SGN2	Tlr3
Zgpat	0.00025906	0.15165	0.714	0.825	SGN2	Zgpat
Tenm4	0.000260743	0.186745	0.857	0.57	SGN2	Tenm4
Sfi1	0.000265703	0.216323	1	0.902	SGN2	Sfi1
Ankrd39	0.000270532	0.31079	1	0.745	SGN2	Ankrd39
Ints10	0.000271266	0.280395	0.714	0.944	SGN2	Ints10
Rundc3b	0.000276617	0.297967	0.857	0.537	SGN2	Rundc3b
Wdpcp	0.000277488	0.275779	0.429	0.294	SGN2	Wdpcp
Jarid2	0.000287738	0.147637	0.429	0.701	SGN2	Jarid2
Nr3c12	0.000293562	0.280052	1	0.647	SGN2	Nr3c1
Slc9a5	0.000297362	0.138532	0.571	0.481	SGN2	Slc9a5
Neil2	0.000300701	0.107764	0.714	0.091	SGN2	Neil2
Nek9	0.00030309	0.387466	1	0.925	SGN2	Nek9
Ftsj3	0.00030879	0.374071	1	0.813	SGN2	Ftsj3
Spon1	0.00031672	0.149779	0.286	0.065	SGN2	Spon1
Gng10	0.000322271	0.156861	0.714	0.39	SGN2	Gng10
Ap5b1	0.000324556	0.146114	0.429	0.185	SGN2	Ap5b1
Smc3	0.000330869	0.322949	0.857	0.972	SGN2	Smc3
Ppp1r3d	0.000337355	0.137127	0.286	0.138	SGN2	Ppp1r3d
A230046K03Rik	0.000340099	0.235696	0.714	0.958	SGN2	A230046K03Rik
Dcaf6	0.000348023	0.272757	0.857	0.953	SGN2	Dcaf6
Cited1	0.000351766	0.103247	0.714	0.133	SGN2	Cited1
D430042O09Rik	0.000352959	0.100423	0.286	0.439	SGN2	D430042O09Rik
Wbscr27	0.000354641	0.293965	0.857	0.306	SGN2	Wbscr27
Cenpt	0.000360072	0.187408	0.429	0.36	SGN2	Cenpt
Spen	0.000363943	0.25841	0.857	0.909	SGN2	Spen
Alkbh2	0.000365213	0.128913	0.857	0.512	SGN2	Alkbh2
Ap1g2	0.000373483	0.134843	0.286	0.11	SGN2	Ap1g2
Gm16863	0.000375539	0.137458	0.286	0.005	SGN2	Gm16863
2018-09-08	0.000378113	0.320665	1	0.818	SGN2	2018-09-08
Chn2	0.000386002	0.187495	0.571	0.033	SGN2	Chn2
X2310009A05Rik	0.000387065	0.13084	0.857	0.949	SGN2	X2310009A05Rik
Myl12a	0.000394963	0.184991	0.857	0.958	SGN2	Myl12a
Erich1	0.000404019	0.17946	0.714	0.491	SGN2	Erich1
Slc26a6	0.000409687	0.222991	0.857	0.463	SGN2	Slc26a6
Zfp758	0.000412937	0.179311	0.857	0.598	SGN2	Zfp758
Arl5b	0.00041594	0.228979	0.714	0.565	SGN2	Arl5b
Brd3	0.000418247	0.26067	1	0.944	SGN2	Brd3
Cmss1	0.000419399	0.209182	0.714	0.654	SGN2	Cmss1
Gtf2e2	0.00041983	0.365582	1	0.9	SGN2	Gtf2e2
Ralgds	0.000422797	0.199507	0.571	0.439	SGN2	Ralgds
Khdrbs2	0.000423229	0.128253	1	0.334	SGN2	Khdrbs2
Polk	0.000427883	0.122836	0.429	0.236	SGN2	Polk
Fads3	0.000428773	0.313854	0.714	0.414	SGN2	Fads3
Pkp2	0.00043388	0.210341	0.714	0.262	SGN2	Pkp2
Actn4	0.000438533	0.338317	1	0.783	SGN2	Actn4
Pex16	0.000444333	0.185258	0.714	0.96	SGN2	Pex16
Wsb2	0.000446563	0.198914	0.857	0.986	SGN2	Wsb2
BC048403	0.000448144	0.10806	0.714	0.446	SGN2	BC048403
Nf1	0.000451954	0.199412	0.571	0.832	SGN2	Nf1
Mrpl38	0.000461467	0.183868	0.857	0.993	SGN2	Mrpl38
Psmd10	0.000470544	0.248799	0.714	0.797	SGN2	Psmd10
Zfp361	0.000473357	0.70579	0.857	0.65	SGN2	Zfp36
Grem2	0.00047804	0.115443	0.286	0.016	SGN2	Grem2
Tmem186	0.000481619	0.128578	0.429	0.797	SGN2	Tmem186
Ap4m1	0.000482952	0.222165	0.571	0.318	SGN2	Ap4m1
Nxt1	0.000483912	0.155051	0.714	0.778	SGN2	Nxt1
Best1	0.000488943	0.259154	0.571	0.215	SGN2	Best1
Tnfaip1	0.000490503	0.305992	0.857	0.956	SGN2	Tnfaip1
Riok1	0.000502516	0.202591	0.571	0.64	SGN2	Riok1
Plekhh2	0.000504749	0.177664	0.571	0.121	SGN2	Plekhh2
Jag2	0.000508485	0.119258	0.571	0.752	SGN2	Jag2
Zmym3	0.000542687	0.446378	1	0.946	SGN2	Zmym3
Pdp2	0.000542742	0.202516	0.714	0.645	SGN2	Pdp2
H2afv	0.000544772	0.136806	0.857	0.977	SGN2	H2afv
Snx29	0.00054857	0.136282	0.571	0.467	SGN2	Snx29
Dlc1	0.000550823	0.285668	1	0.846	SGN2	Dlc1
Pard6g	0.000553987	0.309894	0.857	0.381	SGN2	Pard6g
Vkorc1	0.000554606	0.224109	1	0.694	SGN2	Vkorc1
Rhou	0.000556132	0.216255	0.857	0.593	SGN2	Rhou
Sestd1	0.000563412	0.235314	0.714	0.893	SGN2	Sestd1
Tnks2	0.000569922	0.414925	1	0.939	SGN2	Tnks2
Zfp760	0.000572918	0.240096	0.429	0.217	SGN2	Zfp760
Unc5c1	0.00057585	0.275833	0.857	0.692	SGN2	Unc5c
Fam26e	0.000578503	0.248941	0.571	0.133	SGN2	Fam26e
Ogfod1	0.000579226	0.354723	1	0.923	SGN2	Ogfod1
Slc36a4	0.000579489	0.295273	0.857	0.778	SGN2	Slc36a4
Pcbd1	0.000586887	0.285311	1	0.6	SGN2	Pcbd1
X2610301B20Rik	0.00058699	0.163023	0.571	0.923	SGN2	X2610301B20Rik
Eif2s1	0.000588119	0.221352	0.857	0.993	SGN2	Eif2s1
Zdhhc20	0.000595928	0.308641	1	0.932	SGN2	Zdhhc20
Snx15	0.00059758	0.164869	1	0.708	SGN2	Snx15
Trmt13	0.000602291	0.115681	0.714	0.456	SGN2	Trmt13
Ptprt	0.000603751	0.253043	0.286	0.164	SGN2	Ptprt
Isoc2b	0.000610494	0.120575	0.571	0.46	SGN2	Isoc2b
Drosha	0.000612625	0.197172	0.857	0.984	SGN2	Drosha
Ephb2	0.000616407	0.200877	0.857	0.5	SGN2	Ephb2
Tmem67	0.000622088	0.119855	0.286	0.4	SGN2	Tmem67
Zzz3	0.000626117	0.254354	0.714	0.832	SGN2	Zzz3
Lbr	0.000627031	0.297582	0.857	0.589	SGN2	Lbr
A930005H10Rik	0.000628651	0.131447	0.857	0.675	SGN2	A930005H10Rik
Lox	0.000662887	0.119722	0.286	0	SGN2	Lox
Cckbr	0.000662887	0.169914	0.286	0	SGN2	Cckbr
Yap1	0.000668005	0.209037	0.714	0.206	SGN2	Yap1
Dhcr7	0.000685703	0.300343	1	0.783	SGN2	Dhcr7
Mid2	0.000686075	0.292553	0.857	0.682	SGN2	Mid2
Mpp3	0.000699002	0.256282	0.857	0.278	SGN2	Mpp3
Sergef	0.000699658	0.251269	1	0.759	SGN2	Sergef
Parp11	0.000701647	0.324279	0.857	0.547	SGN2	Parp11
Stard10	0.000704448	0.128645	0.714	0.895	SGN2	Stard10
Dock7	0.000707224	0.421189	1	0.946	SGN2	Dock7
Cdc40	0.000707955	0.218057	0.714	0.769	SGN2	Cdc40
Gipc1	0.000730181	0.211631	0.857	0.944	SGN2	Gipc1
Pnpla2	0.000733151	0.198163	0.857	0.787	SGN2	Pnpla2
Dtwd1	0.000754274	0.157713	0.429	0.343	SGN2	Dtwd1
C2cd3	0.000765949	0.126944	0.429	0.673	SGN2	C2cd3
Gpd2	0.000773969	0.28582	0.571	0.131	SGN2	Gpd2
Uxs1	0.000774415	0.132449	0.714	0.612	SGN2	Uxs1
Ier3	0.000778253	0.286553	1	0.432	SGN2	Ier3
Ism1	0.000784291	0.106475	0.286	0.03	SGN2	Ism1
Pdcd2	0.000788984	0.120078	0.714	0.914	SGN2	Pdcd2
Runx2	0.000794978	0.116287	0.429	0.042	SGN2	Runx2
Pnpla8	0.000797822	0.145791	0.714	0.986	SGN2	Pnpla8
Tmem179b	0.000801201	0.180752	0.714	0.629	SGN2	Tmem179b
Cdk5rap2	0.000831293	0.183299	0.429	0.29	SGN2	Cdk5rap2
Fzd8	0.000831539	0.115271	0.429	0.082	SGN2	Fzd8
Numbl	0.000838273	0.122207	0.714	0.621	SGN2	Numbl
Med1	0.00085036	0.28096	0.857	0.925	SGN2	Med1
Baalc	0.000856336	0.143979	0.571	0.056	SGN2	Baalc
Ppapdc2	0.000861223	0.168935	1	0.799	SGN2	Ppapdc2
Frs2	0.000864262	0.294129	1	0.813	SGN2	Frs2
Uvssa	0.000866616	0.118784	0.429	0.633	SGN2	Uvssa
Rufy1	0.000885265	0.127034	0.429	0.783	SGN2	Rufy1
Ippk	0.000886594	0.296326	0.714	0.659	SGN2	Ippk
Scn2a1	0.000887908	0.302425	1	0.869	SGN2	Scn2a1
Mettl10	0.000896547	0.155415	0.714	0.876	SGN2	Mettl10
Dok53	0.000918286	0.326608	1	0.4	SGN2	Dok5
D11Wsu47e	0.000959624	0.17746	0.714	0.343	SGN2	D11Wsu47e
Uggt1	0.00096076	0.176805	0.857	1	SGN2	Uggt1
Adamts10	0.00096971	0.129097	0.429	0.348	SGN2	Adamts10
Cyp4f13	0.00100487	0.136868	0.571	0.759	SGN2	Cyp4f13
Slc44a2	0.00100595	0.305633	1	0.689	SGN2	Slc44a2
Surf2	0.00101656	0.119454	0.714	0.958	SGN2	Surf2
Tmem2	0.0010179	0.131758	0.714	0.871	SGN2	Tmem2
E030024N20Rik	0.00102656	0.165059	0.714	0.484	SGN2	E030024N20Rik
Cep104	0.00102848	0.164217	0.571	0.806	SGN2	Cep104
Tbc1d22a	0.00103474	0.311517	1	0.75	SGN2	Tbc1d22a
Zfp668	0.00103696	0.133812	0.571	0.645	SGN2	Zfp668
Rbks	0.00103713	0.11806	0.714	0.388	SGN2	Rbks
Chd7	0.00104309	0.270293	1	0.822	SGN2	Chd7
Gm10336	0.00104711	0.18501	0.714	0.36	SGN2	Gm10336
Gtf3a	0.00105534	0.109522	0.857	0.743	SGN2	Gtf3a
Dpy19l1	0.00109744	0.223843	0.714	0.411	SGN2	Dpy19l1
X2700081O15Rik	0.00109848	0.14439	0.714	0.804	SGN2	X2700081O15Rik
Rnf144b	0.0011072	0.111481	0.429	0.035	SGN2	Rnf144b
Mboat7	0.00110778	0.296514	1	0.904	SGN2	Mboat7
Zfp523	0.00112321	0.24697	0.857	0.939	SGN2	Zfp523
X4930503L19Rik	0.00114561	0.184799	0.714	0.449	SGN2	X4930503L19Rik
Gpr153	0.0011819	0.141098	0.857	0.171	SGN2	Gpr153
Nudt12	0.00118581	0.197276	0.571	0.661	SGN2	Nudt12
Zfc3h1	0.0012286	0.353654	1	0.902	SGN2	Zfc3h1
Dtx3l	0.00123835	0.312245	1	0.874	SGN2	Dtx3l
Dnmbp	0.00123983	0.221774	0.714	0.446	SGN2	Dnmbp
Zfp783	0.00124926	0.138076	0.286	0.07	SGN2	Zfp783
Ephb1	0.00126669	0.291972	0.857	0.386	SGN2	Ephb1
X2810004N23Rik	0.00127514	0.112325	0.571	0.664	SGN2	X2810004N23Rik
Rcn2	0.00127541	0.322607	0.857	0.986	SGN2	Rcn2
Aspm	0.0012877	0.13411	0.143	0.028	SGN2	Aspm
Dusp111	0.00129109	0.310919	1	0.825	SGN2	Dusp11
Pcmtd2	0.00129811	0.311697	1	0.939	SGN2	Pcmtd2
Dhx9	0.00131426	0.172976	0.714	0.93	SGN2	Dhx9
Klf3	0.00132564	0.125792	0.571	0.713	SGN2	Klf3
Csgalnact2	0.00135298	0.17651	1	0.495	SGN2	Csgalnact2
Ero1l	0.00135421	0.181193	0.714	0.923	SGN2	Ero1l
Arhgap1	0.0013579	0.313633	1	0.822	SGN2	Arhgap1
l7Rn6	0.00137437	0.11916	0.714	0.953	SGN2	l7Rn6
Lpar6	0.0013812	0.148847	0.286	0.231	SGN2	Lpar6
Sacs	0.00141614	0.296522	1	0.925	SGN2	Sacs
Slc16a9	0.00142713	0.111612	0.571	0.056	SGN2	Slc16a9
Adarb2	0.00143279	0.164577	0.714	0.388	SGN2	Adarb2
Morc3	0.00147968	0.212375	0.714	0.78	SGN2	Morc3
Bphl	0.00148108	0.240708	1	0.879	SGN2	Bphl
Sema4c	0.00148263	0.184827	0.857	0.498	SGN2	Sema4c
Plekha3	0.00148301	0.210617	0.857	0.717	SGN2	Plekha3
Src	0.00149871	0.178219	0.857	0.918	SGN2	Src
Arrb1	0.00151901	0.361821	1	0.874	SGN2	Arrb1
Fbxl2	0.00152481	0.279725	0.714	0.766	SGN2	Fbxl2
Zfp5323	0.00152801	0.392747	0.857	0.549	SGN2	Zfp532
Ext1	0.00152867	0.13197	0.286	0.336	SGN2	Ext1
Klf10	0.00153866	0.305471	0.714	0.306	SGN2	Klf10
Epn2	0.00154784	0.225115	0.857	0.654	SGN2	Epn2
Rfxap	0.00157614	0.208493	0.857	0.974	SGN2	Rfxap
Smek2	0.00159814	0.338927	1	0.935	SGN2	Smek2
Pnrc1	0.00160058	0.1846	0.857	0.972	SGN2	Pnrc1
Pard3	0.00160279	0.297452	1	0.855	SGN2	Pard3
Pip4k2c	0.00162127	0.30738	1	0.914	SGN2	Pip4k2c
Chchd5	0.00165819	0.184254	0.857	0.778	SGN2	Chchd5
Brat1	0.00168159	0.300053	0.857	0.638	SGN2	Brat1
Thsd1	0.0016892	0.162828	0.429	0.266	SGN2	Thsd1
Khsrp	0.00169619	0.14115	1	0.937	SGN2	Khsrp
Dpy19l4	0.00170918	0.164102	0.571	0.509	SGN2	Dpy19l4
Dnm3os	0.00173144	0.15489	0.571	0.376	SGN2	Dnm3os
Med12	0.00178282	0.291864	1	0.928	SGN2	Med12
Krcc1	0.00179387	0.175892	1	0.626	SGN2	Krcc1
Atad2b	0.00179952	0.161383	0.571	0.734	SGN2	Atad2b
Idh1	0.00181649	0.376968	0.857	0.568	SGN2	Idh1
Mtpap	0.00183028	0.210353	0.714	0.911	SGN2	Mtpap
X2700062C07Rik	0.00184682	0.151628	0.714	0.773	SGN2	X2700062C07Rik
Bmi1	0.00186324	0.22304	1	0.822	SGN2	Bmi1
Frmd51	0.0018689	0.256692	0.714	0.43	SGN2	Frmd5
Slc16a2	0.00188118	0.140899	0.286	0.044	SGN2	Slc16a2
Lpp	0.00188696	0.149636	0.429	0.685	SGN2	Lpp
Gtf2f2	0.00190458	0.152091	0.571	0.717	SGN2	Gtf2f2
Gna13	0.00191403	0.31376	0.857	0.699	SGN2	Gna13
Wdr60	0.00191908	0.186346	0.857	0.916	SGN2	Wdr60
Gnao12	0.00195327	0.438347	1	0.829	SGN2	Gnao1
Frat13	0.00195533	0.264487	1	0.481	SGN2	Frat1
Slc1a4	0.00203446	0.300406	0.714	0.801	SGN2	Slc1a4
Ankrd54	0.00207139	0.123989	0.714	0.799	SGN2	Ankrd54
Sec61a1	0.00207535	0.349408	1	0.939	SGN2	Sec61a1
U2af1l4	0.00209919	0.168628	0.857	0.988	SGN2	U2af1l4
Cdan1	0.00211327	0.180699	0.571	0.671	SGN2	Cdan1
Ntng2	0.00211836	0.19328	1	0.874	SGN2	Ntng2
Mdm2	0.00214196	0.311535	1	0.895	SGN2	Mdm2
Fancl	0.00219874	0.12749	0.429	0.18	SGN2	Fancl
Mccc1	0.00222745	0.290177	0.714	0.78	SGN2	Mccc1
Zbtb5	0.00224788	0.226637	0.857	0.554	SGN2	Zbtb5
Rc3h1	0.00226667	0.313718	1	0.935	SGN2	Rc3h1
Polr3g	0.00228507	0.270403	0.857	0.596	SGN2	Polr3g
Crebrf	0.0022906	0.364964	1	0.902	SGN2	Crebrf
Tmem150a	0.00229772	0.146428	0.571	0.154	SGN2	Tmem150a
Srr	0.00232725	0.134513	0.714	0.829	SGN2	Srr
Nid2	0.00237491	0.124559	0.286	0.199	SGN2	Nid2
Hcn4	0.00239244	0.182128	1	0.792	SGN2	Hcn4
Zfp821	0.00242276	0.272792	0.857	0.769	SGN2	Zfp821
Serinc5	0.0024695	0.276964	0.714	0.409	SGN2	Serinc5
Rnf103	0.00248731	0.257149	1	0.916	SGN2	Rnf103
Kcnc22	0.00250459	0.341371	0.857	0.234	SGN2	Kcnc2
Tspan151	0.00250951	0.320972	0.429	0.516	SGN2	Tspan15
Bola1	0.00252826	0.13261	0.857	0.972	SGN2	Bola1
Zfp780b	0.00255201	0.120058	0.714	0.792	SGN2	Zfp780b
Gm2115	0.00256215	0.103692	0.286	0.075	SGN2	Gm2115
Trnt1	0.00256686	0.11877	0.714	0.916	SGN2	Trnt1
Dusp14	0.00259217	0.21659	0.714	0.301	SGN2	Dusp14
Vps13b	0.00259258	0.293225	0.857	0.972	SGN2	Vps13b
Ercc4	0.00267169	0.30916	0.857	0.794	SGN2	Ercc4
X0610009B22Rik	0.00269737	0.147576	0.857	0.998	SGN2	X0610009B22Rik
Pcdh9	0.00271848	0.335733	0.714	0.32	SGN2	Pcdh9
Prss35	0.00272518	0.234791	0.429	0.252	SGN2	Prss35
Erlin1	0.00273545	0.111154	0.429	0.371	SGN2	Erlin1
Trpv4	0.00274243	0.120276	0.429	0.016	SGN2	Trpv4
Man1b1	0.00277357	0.24965	1	0.937	SGN2	Man1b1
Kctd10	0.00277972	0.183071	0.714	0.78	SGN2	Kctd10
Asnsd1	0.00280226	0.332184	1	0.883	SGN2	Asnsd1
Rif1	0.00281426	0.235969	0.714	0.811	SGN2	Rif1
Flrt2	0.00284414	0.149956	0.143	0.056	SGN2	Flrt2
Bach1	0.00289851	0.142504	0.714	0.516	SGN2	Bach1
Sncg2	0.00291666	0.54033	1	0.916	SGN2	Sncg
Rcl1	0.00292148	0.254131	0.857	0.731	SGN2	Rcl1
Cbl	0.00295144	0.146492	0.571	0.442	SGN2	Cbl
Pole	0.00295946	0.122239	0.571	0.079	SGN2	Pole
Ankmy2	0.00299567	0.293945	0.857	0.918	SGN2	Ankmy2
Ccdc115	0.00308201	0.166733	1	0.897	SGN2	Ccdc115
Sbds	0.00309994	0.170672	0.857	0.998	SGN2	Sbds
Sgsm2	0.00312671	0.172453	0.571	0.694	SGN2	Sgsm2
Tob2	0.0031559	0.190147	0.714	0.771	SGN2	Tob2
Prss12	0.00316167	0.194961	0.429	0.208	SGN2	Prss12
Rrp12	0.00316784	0.169737	0.571	0.675	SGN2	Rrp12
Zfand4	0.00317528	0.128207	0.286	0.182	SGN2	Zfand4
Zfp658	0.00323471	0.239875	0.571	0.203	SGN2	Zfp658
Nvl	0.00326151	0.212453	1	0.874	SGN2	Nvl
Osgin2	0.00328014	0.312517	0.857	0.638	SGN2	Osgin2
Sez6l	0.00330378	0.12577	0.429	0.157	SGN2	Sez6l
Lepre1	0.00331865	0.202601	0.714	0.516	SGN2	Lepre1
N4bp2	0.00335384	0.160386	0.571	0.266	SGN2	N4bp2
Dhx8	0.00338312	0.266956	1	0.839	SGN2	Dhx8
Pnpla3	0.00343815	0.109014	0.429	0.717	SGN2	Pnpla3
Ahctf1	0.00356268	0.268118	0.857	0.675	SGN2	Ahctf1
Smchd1	0.00358949	0.191425	1	0.918	SGN2	Smchd1
Cggbp1	0.00364135	0.254524	1	0.918	SGN2	Cggbp1
Rundc1	0.00364362	0.157485	0.571	0.801	SGN2	Rundc1
Fut11	0.00365956	0.248675	0.857	0.769	SGN2	Fut11
X2010111I01Rik	0.00370965	0.154419	0.857	1	SGN2	X2010111I01Rik
Pih1d1	0.00373106	0.251419	1	0.939	SGN2	Pih1d1
Ids	0.00375226	0.186028	1	0.818	SGN2	Ids
Nnat	0.00378316	0.10218	0.571	0.072	SGN2	Nnat
Ppp1r27	0.00379052	0.281461	0.857	0.652	SGN2	Ppp1r27
Ccdc61	0.00380204	0.106965	0.571	0.432	SGN2	Ccdc61
Zfp945	0.0038082	0.168675	1	0.675	SGN2	Zfp945
Hmgn31	0.00385804	0.177172	0.857	0.79	SGN2	Hmgn3
Stx4a	0.00386879	0.207794	1	0.855	SGN2	Stx4a
Hddc2	0.00386932	0.108003	0.571	0.222	SGN2	Hddc2
Rnf169	0.00390905	0.136659	0.429	0.535	SGN2	Rnf169
Zfp574	0.00391732	0.141433	0.714	0.827	SGN2	Zfp574
Acap3	0.00392768	0.242924	0.857	0.916	SGN2	Acap3
Nudt10	0.0039383	0.143239	0.857	0.498	SGN2	Nudt10
Cspp1	0.00396345	0.135257	0.714	0.771	SGN2	Cspp1
Ccdc166	0.00399895	0.106905	0.286	0.472	SGN2	Ccdc166
X4833420G17Rik	0.00401235	0.303677	1	0.883	SGN2	X4833420G17Rik
Ano3	0.00402723	0.308763	1	0.879	SGN2	Ano3
Acadsb	0.00410125	0.318959	1	0.874	SGN2	Acadsb
Mxra8	0.00410661	0.231736	0.714	0.194	SGN2	Mxra8
Slitrk5	0.00417733	0.177383	0.571	0.231	SGN2	Slitrk5
Edc3	0.00418361	0.234696	0.857	0.787	SGN2	Edc3
Ccdc22	0.00423445	0.163477	0.857	0.759	SGN2	Ccdc22
Bcl9	0.00425624	0.106956	0.571	0.785	SGN2	Bcl9
Irgm2	0.00426291	0.232043	0.571	0.105	SGN2	Irgm2
Fbxl20	0.0042933	0.290497	0.857	0.923	SGN2	Fbxl20
X1810032O08Rik	0.00445143	0.11536	0.714	0.367	SGN2	X1810032O08Rik
Fdps	0.00445402	0.198117	1	0.942	SGN2	Fdps
Pde4b1	0.00445989	0.229489	0.714	0.78	SGN2	Pde4b
Zfp277	0.00446427	0.142346	0.429	0.502	SGN2	Zfp277
Fubp3	0.00449792	0.128119	0.714	0.895	SGN2	Fubp3
Mapk7	0.00451489	0.179594	0.714	0.386	SGN2	Mapk7
Epb4.1l4b	0.0046033	0.167428	0.571	0.659	SGN2	Epb4.1l4b
Asah1	0.00462251	0.418334	1	0.949	SGN2	Asah1
Erf	0.00467128	0.112192	0.857	0.411	SGN2	Erf
Zfp677	0.00469067	0.192314	0.429	0.173	SGN2	Zfp677
Pgm3	0.00471241	0.272214	0.857	0.54	SGN2	Pgm3
Cinp	0.00472528	0.242721	1	0.883	SGN2	Cinp
Rspry1	0.00477827	0.160452	0.714	0.825	SGN2	Rspry1
Plcxd3	0.00486109	0.105796	0.286	0.026	SGN2	Plcxd3
Pcnxl4	0.00487854	0.314816	1	0.886	SGN2	Pcnxl4
D15Ertd621e	0.0048812	0.365459	1	0.946	SGN2	D15Ertd621e
Ccdc157	0.00488195	0.278042	1	0.743	SGN2	Ccdc157
Nhsl1	0.00488604	0.225396	0.857	0.584	SGN2	Nhsl1
Phka2	0.00489379	0.194599	0.857	0.75	SGN2	Phka2
Spry2	0.00489952	0.201658	1	0.939	SGN2	Spry2
Mcur1	0.00494363	0.142521	0.571	0.414	SGN2	Mcur1
Zfp873	0.0049742	0.133823	0.143	0.196	SGN2	Zfp873
Hr	0.00501067	0.118273	0.429	0.166	SGN2	Hr
Csrnp1	0.00507016	0.181448	0.714	0.339	SGN2	Csrnp1
Smc2	0.0050782	0.195508	0.714	0.383	SGN2	Smc2
Arc1	0.00520346	0.422848	0.714	0.6	SGN2	Arc
Slc30a7	0.00522934	0.218761	0.857	0.687	SGN2	Slc30a7
Map2k1	0.00525832	0.180121	0.714	0.907	SGN2	Map2k1
Eif2b1	0.00528457	0.137091	0.714	0.963	SGN2	Eif2b1
Fam175b	0.00529208	0.306137	0.857	0.914	SGN2	Fam175b
Zfp932	0.00537609	0.109974	0.857	0.535	SGN2	Zfp932
X1110034G24Rik	0.00541489	0.140008	0.571	0.731	SGN2	X1110034G24Rik
Atp6v0e	0.00541615	0.265979	1	0.888	SGN2	Atp6v0e
X6720489N17Rik	0.00542184	0.149441	0.571	0.084	SGN2	X6720489N17Rik
Trim59	0.00542984	0.103153	0.286	0.096	SGN2	Trim59
Bms1	0.00543798	0.115409	0.571	0.806	SGN2	Bms1
Rbm15b	0.0054747	0.177878	0.857	0.666	SGN2	Rbm15b
Neo1	0.00548298	0.237563	0.857	0.946	SGN2	Neo1
Rev1	0.00551	0.161241	0.857	0.579	SGN2	Rev1
Cntln	0.00551806	0.166122	0.857	0.526	SGN2	Cntln
Kif26b	0.00560985	0.150158	0.286	0.355	SGN2	Kif26b
Abtb2	0.00570637	0.161035	0.286	0.215	SGN2	Abtb2
Stxbp5	0.00575325	0.335064	1	0.949	SGN2	Stxbp5
Htra13	0.00578248	0.608975	1	0.855	SGN2	Htra1
Wapal	0.00580904	0.211552	0.714	0.771	SGN2	Wapal
Pdcd11	0.00581233	0.113321	0.571	0.694	SGN2	Pdcd11
Cyth32	0.00582733	0.412693	1	0.876	SGN2	Cyth3
Cln51	0.00582904	0.244874	0.714	0.827	SGN2	Cln5
Cnot6l	0.00597787	0.138408	0.429	0.636	SGN2	Cnot6l
Vps18	0.00610262	0.193057	1	0.923	SGN2	Vps18
Abcg2	0.00611736	0.159446	0.286	0.084	SGN2	Abcg2
Nelfe	0.00612236	0.203852	0.857	0.734	SGN2	Nelfe
Slc8a1	0.0061673	0.257643	0.714	0.565	SGN2	Slc8a1
Qars	0.00618836	0.357044	1	0.932	SGN2	Qars
Prmt2	0.00620488	0.331744	1	0.921	SGN2	Prmt2
Agbl3	0.00621179	0.158379	0.714	0.477	SGN2	Agbl3
Gm561	0.00625169	0.107845	0.857	0.993	SGN2	Gm561
X2700070H01Rik	0.00626077	0.104624	0.429	0.332	SGN2	X2700070H01Rik
Upf1	0.00632584	0.123492	1	0.857	SGN2	Upf1
Pi4kb	0.0063319	0.318684	1	0.895	SGN2	Pi4kb
X9330182L06Rik	0.00635106	0.202904	0.714	0.547	SGN2	X9330182L06Rik
Mrpl24	0.00635117	0.100214	0.857	0.986	SGN2	Mrpl24
Clstn21	0.00637365	0.188655	0.571	0.696	SGN2	Clstn2
Mageh1	0.00640727	0.122373	0.714	0.928	SGN2	Mageh1
Mreg	0.00652805	0.259724	1	0.888	SGN2	Mreg
Dhx37	0.00653229	0.106529	0.429	0.533	SGN2	Dhx37
Wdr59	0.00657037	0.254946	1	0.883	SGN2	Wdr59
X6330415B21Rik	0.0065906	0.107418	0.571	0.306	SGN2	X6330415B21Rik
Btd	0.00661011	0.250553	0.857	0.584	SGN2	Btd
Hspa2	0.0066328	0.196967	0.857	0.486	SGN2	Hspa2
Hdgfrp2	0.00663554	0.224077	0.857	0.979	SGN2	Hdgfrp2
Rasa4	0.00668905	0.120375	0.429	0.084	SGN2	Rasa4
X2610044O15Rik8	0.00678794	0.183082	0.857	0.748	SGN2	X2610044O15Rik8
Cnot6	0.00679692	0.189807	0.857	0.643	SGN2	Cnot6
Mmgt2	0.00682609	0.208246	0.714	0.561	SGN2	Mmgt2
Leo1	0.0069009	0.284646	1	0.841	SGN2	Leo1
Slc39a10	0.00692172	0.108717	0.571	0.879	SGN2	Slc39a10
Ykt6	0.00697045	0.238345	1	0.881	SGN2	Ykt6
Mertk	0.00701929	0.127343	0.286	0.124	SGN2	Mertk
Nol10	0.0070299	0.150741	0.714	0.808	SGN2	Nol10
Nek1	0.00704525	0.285402	0.857	0.981	SGN2	Nek1
Phf20l1	0.00724234	0.166602	0.857	0.932	SGN2	Phf20l1
Islr22	0.00732771	0.234748	1	0.647	SGN2	Islr2
Tmem260	0.00738825	0.252061	1	0.65	SGN2	Tmem260
Riok2	0.00743079	0.287913	1	0.902	SGN2	Riok2
Rras2	0.00743644	0.193377	0.571	0.185	SGN2	Rras2
Irgm1	0.00745775	0.393602	0.714	0.299	SGN2	Irgm1
Rilpl2	0.00745951	0.137188	0.571	0.5	SGN2	Rilpl2
Ttc9c	0.00750783	0.147608	0.714	0.939	SGN2	Ttc9c
Ovgp1	0.00753652	0.142354	0.571	0.154	SGN2	Ovgp1
Rngtt	0.00756962	0.216095	0.714	0.764	SGN2	Rngtt
Mrgpre	0.00787128	0.258245	0.714	0.32	SGN2	Mrgpre
Hspb11	0.00792296	0.104947	0.857	0.745	SGN2	Hspb11
Cdk4	0.00805375	0.158586	0.857	0.979	SGN2	Cdk4
Ell	0.00822814	0.145915	0.714	0.605	SGN2	Ell
Prps1	0.00826543	0.123397	0.714	0.977	SGN2	Prps1
Plaa	0.00828798	0.323215	0.857	0.963	SGN2	Plaa
Otud1	0.00848288	0.128442	0.571	0.147	SGN2	Otud1
Ctdsp2	0.00857118	0.257157	1	0.657	SGN2	Ctdsp2
Txndc5	0.00874688	0.102353	0.714	0.974	SGN2	Txndc5
Dph5	0.00875615	0.15124	0.571	0.748	SGN2	Dph5
Dlgap2	0.00877683	0.180742	0.571	0.206	SGN2	Dlgap2
Scaper	0.00892516	0.345467	1	0.916	SGN2	Scaper
Tpbg	0.00893425	0.121746	0.143	0.028	SGN2	Tpbg
Pim2	0.00894391	0.193262	0.857	0.75	SGN2	Pim2
Eif1a	0.00895306	0.264418	0.857	0.925	SGN2	Eif1a
Adck4	0.00896025	0.158481	1	0.657	SGN2	Adck4
Thsd4	0.00900313	0.1037	0.429	0.119	SGN2	Thsd4
X1110019D14Rik	0.00902259	0.101099	0.429	0.259	SGN2	X1110019D14Rik
Fgf13	0.00903767	0.149769	0.429	0.047	SGN2	Fgf13
Cwf19l1	0.00904579	0.108841	0.429	0.589	SGN2	Cwf19l1
Mrps18c	0.00912484	0.108852	0.857	0.97	SGN2	Mrps18c
Grid1	0.00923804	0.131904	0.429	0.18	SGN2	Grid1
Ino80d	0.0092701	0.168345	0.571	0.654	SGN2	Ino80d
Kctd11	0.00929725	0.147571	0.429	0.199	SGN2	Kctd11
Chpt1	0.00935741	0.123357	0.714	0.825	SGN2	Chpt1
Plekhf2	0.00955383	0.158331	0.714	0.208	SGN2	Plekhf2
Slc37a1	0.0095585	0.123675	0.429	0.091	SGN2	Slc37a1
Slc26a11	0.00958486	0.183177	0.571	0.245	SGN2	Slc26a11
Cdk5rap1	0.00965009	0.181985	0.714	0.528	SGN2	Cdk5rap1
Mmd2	0.00970205	0.240198	0.429	0.182	SGN2	Mmd2
Athl1	0.00971301	0.128857	0.571	0.082	SGN2	Athl1
Med26	0.00977105	0.170081	0.571	0.343	SGN2	Med26
Rgs19	0.00978428	0.125418	0.571	0.369	SGN2	Rgs19
Mylip	0.00986163	0.1808	0.571	0.383	SGN2	Mylip
