# Supplementary material for: Neuronal heterogeneity and stereotyped connectivity in the auditory afferent system
Source: Nat Commun. 2018 Sep 12;9:3691. doi: 10.1038/s41467-018-06033-3 (PMC6135759; doi:10.1038/s41467-018-06033-3)
Supplement: Supplementary file 6 — Supplementary Data 4 [file 41467_2018_6033_MOESM6_ESM.xlsx]

## Sheet: Supp3-P3 genetic markers expres
	SGN1a	SGN1b	SGN1c	SGN 2
A230046K03Rik	0.695154	0.719701	0.787032	1.44048
A530058N18Rik	0.463809	0.450202	0.409422	0.121216
A730017C20Rik	1.39742	0.897482	1.50787	3.13095
Aagab	0.446328	0.521068	0.634117	1.04989
Abcb1a	0.00208517	0	0.0506028	0.404717
Abcb4	0.031515	0.0261417	0.13219	0.340693
Abcd2	0.273565	0.509594	0.312958	0.0383075
Abcg1	1.50073	1.3096	1.47071	3.01624
Abhd14b	0.435213	0.390693	0.202422	0.148259
Abhd2	0.118703	0.137963	0.215413	1.00565
Abl2	0.381673	0.288299	0.504125	0.626906
Ablim1	2.69719	2.29349	2.82568	3.92637
Ablim2	0.932608	1.02513	0.983837	0.403048
Acadl	4.70793	4.06416	10.881	12.6363
Aco2	6.04514	5.53235	6.0562	2.82449
Acot7	10.7213	10.61	8.70086	5.48165
Acox1	1.14414	1.14625	1.35133	1.99053
Acpp	0.0059284	0.00713659	0.0164492	0.157164
Acsl4	1.37178	1.35607	0.819518	0.612873
Actr3b	0.429552	0.618534	0.481746	0.479705
Adam11	0.47218	0.741758	0.226888	0.0328601
Adam19	0.208804	0.203651	0.194208	1.4374
Adam22	4.11438	4.01678	5.51779	9.22697
Adamts19	0.252209	0.0315691	0.424225	0.100613
Adarb2	0.0493826	0.0400459	0.0495352	0.471029
Adcy1	4.41001	5.50485	3.13903	1.78641
Adcy2	0.124054	0.12601	0.445762	0.637621
Add3	0.779046	0.61181	0.69637	0.217745
Adi1	0.282392	0.320533	0.370924	0.629928
Adk	0.498036	0.559834	0.559915	0.951058
Ado	3.93257	3.84279	3.96114	2.73328
Adora1	0.213622	0.102286	0.0934912	0.037186
Adra1b	0.0315477	0.0219158	0.210368	0.118166
Adrb1	0.114876	0.262683	0.135946	0.037813
Adrbk1	0.220337	0.252173	0.289274	0.467672
Aebp1	0.0589452	0.0302662	0.0553788	0.299654
Aes	2.11925	2.26382	0.936429	0.89692
Aff2	0.0451066	0.0330591	0.112014	0.259462
Aff3	0.200083	0.130263	0.301146	0.504341
Aff4	0.924144	0.933847	0.922539	1.5195
Agpat3	0.556506	0.498635	0.90006	1.67618
Agpat5	0.606282	0.554034	0.862493	0.809419
Ahcyl2	1.90237	1.8664	1.7664	1.0301
AI413582	0.221324	0.196789	0.334438	0.481846
AI504432	0.021972	0.00870375	0.00802323	0.151742
AI593442	0.681254	0.549784	1.43312	0.223981
AI854703	0.434498	0.521169	0.334943	0.112059
Ak1	1.93841	1.69506	1.46932	0.371076
Akap12	5.57141	4.21825	5.83164	7.20741
Akap13	0.271596	0.243945	0.395159	1.06784
Akap17b	0.363002	0.370603	0.340057	0.694058
Akap2	0.277631	0.222598	0.434977	0.318846
Akap5	0.243409	0.463976	0.0329156	0.0958678
Akap7	0.125624	0.146755	0.139687	0.312898
Alcam	1.73894	1.68475	1.00332	2.93744
Aldh1a3	9.52816	10.4705	10.3829	2.1668
Aldh6a1	0.272838	0.271856	0.308245	0.64553
Aldoa	12.3284	12.7226	12.0592	9.39798
Aldoc	1.84713	2.56802	2.35991	0.831176
Alkbh1	0.222035	0.151003	0.170048	0.411738
Alms1	0.089526	0.0720505	0.100496	0.223073
Alpk2	0.0655855	0.0185407	0.185679	0.403391
Amigo2	0.1228	0.0479464	0.63218	0.00406272
Amigo3	0.257942	0.361743	0.205776	0.0956851
Amotl2	0.257293	0.193502	0.224033	0.476074
Ampd2	0.329046	0.255394	0.284098	0.65721
Amph	3.20856	2.95498	2.94989	2.1398
Ang	0.00451256	0.00354695	0.00712341	0.178425
Ank	0.432979	0.493689	0.473529	2.18598
Ank2	5.2606	5.05717	6.05392	7.50195
Ankfy1	0.317991	0.321989	0.32155	0.670861
Ankra2	0.525952	0.519888	0.565945	0.763352
Ankrd29	1.22261	0.935354	1.48615	0.939479
Ankrd44	0.0647791	0.0287819	0.0462762	0.220599
Ankrd50	0.398372	0.407375	0.483895	0.949213
Anks1b	0.711309	1.1761	0.150353	0.457927
Ano1	0.00119254	0.00410461	0.0185916	0.294372
Ano2	0.000172013	0.0111173	0.00682668	0.550442
Ano3	0.397885	0.328527	0.487505	0.751115
Antxr1	0.255678	0.250278	0.273537	0.830554
Antxr2	0.135547	0.126752	0.273473	0.236508
Anxa5	5.84352	6.34152	2.41795	0.444462
Anxa6	6.59516	6.34233	5.72234	2.10294
Anxa7	0.745621	0.795257	0.785432	1.3431
Ap1s2	2.62823	2.70083	2.93404	4.80978
Ap2a2	1.08436	1.19445	0.967613	2.05182
Apbb2	0.549487	0.782012	0.399282	0.32976
Apbb3	0.860289	0.873773	1.14082	2.40386
Aph1b	0.803599	0.55219	1.10847	0.211045
Apoe	1.72757	2.23464	0.780866	4.28246
Apool	0.359589	0.389046	0.530415	0.566737
Arap2	0.0106807	0.0130473	0.0285561	0.286713
Arc	0.0862562	0.07961	0.100569	0.325075
Arhgap22	0.0255947	0.0115821	0.110599	0.394403
Arhgap24	1.79644	1.7348	1.7943	3.00141
Arhgap25	0.00117273	0	0.180358	0.229572
Arhgap31	0.901701	1.05924	0.674848	0.183578
Arhgap36	0.358914	0.181753	0.943384	0.650491
Arhgef2	1.85867	1.36196	1.74824	0.483861
Arhgef28	0.0671529	0.0688726	0.329697	0.330749
Arhgef3	0.0890423	0.0852013	0.557114	1.52771
Arhgef6	0.214816	0.357974	0.173928	0.0626531
Arid5b	0.112601	0.165233	0.10121	0.28026
Armcx1	3.33659	3.29981	2.88392	1.47984
Arpc5	1.89359	1.9137	2.57945	4.18833
Arpp21	1.27318	1.26096	1.14885	0.349848
Arsa	0.241753	0.200324	0.203025	0.392011
Asap2	0.201363	0.135088	0.307826	0.48629
Asap3	0.0428713	0.0633738	0.0486937	0.232284
Asb13	1.41005	1.26118	1.3147	0.644991
Asb8	1.58126	1.44591	1.39746	0.771608
Ascc3	0.250154	0.220772	0.26628	0.513086
Asic1	2.45084	2.38926	0.809141	0.543816
Asic2	0.0131524	0.024488	0.0248938	0.15291
Asphd2	0.405266	0.44327	0.673582	1.10696
Astn1	2.02454	1.71449	2.089	3.27401
Atat1	1.32769	1.20184	1.13142	0.718189
Atg12	2.98894	3.03549	3.34028	4.5855
Atic	0.178856	0.187357	0.196002	0.361215
Atp11a	0.272623	0.360396	0.184408	0.111084
Atp13a3	0.261331	0.220191	0.547507	0.672823
Atp1a3	27.8353	28.6396	26.5059	11.7949
Atp1b1	31.183	32.4004	30.2299	9.54422
Atp2a2	3.17454	3.386	3.03952	2.07195
Atp2b2	2.28407	2.12252	2.36093	0.883049
Atp2b4	0.00632596	0.000277281	0.0518617	0.419479
Atp4a	0.00579848	0.00484196	0.0282076	0.162995
Atp5a1	27.104	26.8532	27.4828	20.0051
Atp5b	54.5846	54.2227	53.5069	32.1463
Atp5c1	14.7248	14.6953	14.771	10.2834
Atp5d	5.98421	5.62344	5.8091	3.93132
Atp5e	2.30164	2.27763	2.14858	1.49182
Atp5f1	9.54759	9.19609	9.62945	5.80447
Atp5g1	1.09283	1.01224	1.11385	0.481934
Atp5g3	14.1525	13.4853	14.2131	7.91218
Atp5j	8.19369	8.13961	8.2321	5.1025
Atp5j2	2.08769	1.99874	1.92464	1.19581
Atp5k	0.907244	0.906756	0.849471	0.456802
Atp5o	7.64961	7.15088	7.28913	4.33484
Atp6v1g2	9.00647	9.21796	7.3037	3.17306
Atp8a2	1.54774	1.48679	2.77414	7.14746
Atr	0.142062	0.150767	0.146592	0.36302
Atraid	1.48926	1.46644	1.66594	2.29811
Atxn7l1	0.0594008	0.0401919	0.145008	0.325677
Avil	0.176508	0.340162	0.0390062	0.0406984
Avl9	0.229495	0.23839	0.214274	0.461673
AW549877	1.13826	1.08915	1.11748	1.77174
AW551984	0.0473412	0.0286056	0.0939388	0.25316
Azin1	3.97911	4.36828	4.21242	2.37202
B3galnt1	1.29215	1.29902	1.19749	2.03263
B3galt2	1.2516	0.989754	0.749121	0.209749
B3galt5	0.693384	0.586737	0.616054	0.273249
B3gat1	0.294011	0.143167	0.405123	0.0509005
B3glct	0.171065	0.191806	0.117009	0.359572
Bace2	0.0392745	0.0548873	0.0660972	0.2176
Bbs4	0.837259	0.773143	0.947317	1.45322
Bbx	0.175156	0.187277	0.269174	0.552873
BC018242	0.360443	0.332229	0.336481	0.515012
BC029722	0.146989	0.112627	0.224207	0.398884
BC030500	0.00198297	0.0427399	0.00522972	0.132501
BC048546	0.647489	0.624696	0.454721	0.141557
Bcam	1.23349	1.13051	0.720547	0.16184
Bcap29	0.916144	1.02846	0.907895	2.11848
Bcat1	1.26097	1.51402	1.4563	0.657285
Bcl11a	0.763845	1.15857	0.36411	0.244742
Bcl2	0.208818	0.270461	0.201163	0.555667
Bdh1	2.59616	2.52285	2.25505	1.24706
Bdnf	0.0396632	0.0923281	0.0562354	0.243194
Bean1	0.187557	0.219581	0.272081	2.62908
Bend6	2.36611	2.74357	2.29192	1.21053
Best3	0.0696062	0.015934	0.210571	0.00794756
Bhlhe22	0.1176	0.279008	0.0079082	0.0181847
Bin3	0.2469	0.220294	0.277085	0.477756
Blvrb	0.151832	0.131782	0.175246	0.29662
Bmpr1a	0.553738	0.629039	0.847575	2.39503
Bmpr2	1.92585	1.97168	1.95401	3.00285
Bnip3l	0.797688	0.738938	0.824564	1.43785
Bod1l	1.33422	1.24064	1.3232	1.88647
Bpnt1	1.36743	1.51664	1.34151	0.832954
Brinp1	1.93356	1.81974	2.13069	3.93707
Brinp2	1.007	0.848483	1.0207	0.500282
Brinp3	0.578811	0.25136	0.409036	0.000964044
Btbd3	0.528786	0.573354	0.552479	0.147689
Btg2	0.296759	0.437774	0.291954	1.40769
C530008M17Rik	1.7615	2.04988	0.482142	0.18769
C77080	0.667897	0.635268	0.560553	0.223125
C920006O11Rik	0.0474551	0.0489906	0.0913552	0.195127
Cables1	0.041519	0.034697	0.07058	0.44458
Cabp1	0.489144	0.599726	0.254403	0.0891214
Cachd1	0.0613167	0.0752754	0.152392	0.375819
Cacna1b	0.446406	0.235722	0.500405	0.763139
Cacna1e	1.23095	1.5288	1.54566	4.26135
Cacna2d3	1.99091	1.76581	1.75935	3.20076
Cacng5	0.930352	1.31034	1.49981	6.31754
Cadm1	4.19077	3.68844	2.99502	1.94845
Cadm3	0.949203	0.835087	0.845337	0.317411
Cadps	1.36929	1.4345	1.86945	3.15818
Calb1	8.51635	2.90466	0.152269	0.0299212
Calb2	17.0324	1.05926	44.0811	2.24534
Calca	0.00361442	0.00449962	0.00240025	1.37436
Calm1	20.0753	20.6513	21.8002	12.9193
Calm2	39.2712	47.1398	23.4909	14.1747
Caly	2.07977	2.25226	1.66569	0.496371
Camk1d	0.0414006	0.181431	0.067476	0.0209129
Camk1g	0.112929	0.0497574	0.284638	0.572776
Camk2g	2.59077	3.07568	2.09787	1.06235
Camk2n1	0.181493	0.124588	0.445566	0.47967
Capn5	0.227122	0.187682	0.327025	0.583127
Capzb	2.35965	2.23551	4.60682	6.56136
Car10	0.327024	0.163992	1.34782	1.41391
Car12	2.20195	0.989584	1.47644	0.0275303
Car7	0.548929	0.531131	0.397897	0.0459943
Carhsp1	0.0806654	0.0578939	0.179768	0.610786
Cask	1.79778	1.83528	1.92095	2.96357
Casp3	1.07258	1.09554	0.753776	0.514941
Casq1	0.829845	0.560824	0.18392	0.0224938
Cbfb	0.923488	0.978989	0.998331	5.34016
Cbl	0.0685073	0.0695564	0.0609324	0.201763
Cblb	0.20564	0.110906	0.213031	0.982774
Cbr1	0.957689	0.972385	1.08025	2.06642
Cbs	0.00550421	0.00376912	0.000251315	0.242464
Cbx4	0.450466	0.428376	0.455499	0.790341
Ccdc109b	0.0804467	0.584443	0.00727692	0
Ccdc148	0.0242127	0.026696	0.026002	0.38562
Ccdc184	1.33511	1.26557	0.633279	0.143063
Cckar	0.973282	0.788844	0.605625	0.00173111
Ccng1	3.55455	3.95262	3.05955	1.61766
Ccrn4l	0.616879	0.566207	0.720329	1.14034
Ccser2	2.19959	2.19817	2.52288	3.84749
Cct2	4.1954	4.07103	4.72192	7.16671
Cd151	0.57655	0.499305	0.536732	0.827759
Cd164l2	0.0717061	0.198223	0.072542	0.0571171
Cd200	3.20142	3.28762	3.33752	4.69546
Cd24a	6.95497	9.17268	9.81561	11.5461
Cd274	0.0209551	0.00946209	0.016199	0.164936
Cd2ap	0.145209	0.202022	0.195767	0.42203
Cd302	1.58337	1.36901	1.16077	0.139723
Cd320	0.444328	0.420879	0.42467	0.602774
Cda	0.575708	0.676328	0.463427	1.29059
Cdc42ep2	0.960743	0.700592	0.574011	0.214685
Cdc42ep4	0.169014	0.165458	0.151094	0.334491
Cdc42se2	2.02993	1.96518	1.82549	1.11745
Cdh13	0.0283527	0.0247427	0.140564	0.519684
Cdh4	0.207195	0.433059	0.507513	0.816006
Cdh7	0.0295186	0.198378	0.0167568	0.00422341
Cdh8	0.0263403	0.132097	0.000897911	0
Cdh9	1.25989	0.140226	1.43949	0.274315
Cdhr1	0.507012	0.365518	0.222943	0.0806322
Cdk14	2.29762	4.18354	0.503076	0.0489193
Cdk15	0.164854	0.172953	0.211845	0.417832
Cdk16	4.28806	4.31403	4.37372	2.83669
Cdk17	0.331623	0.275432	0.231502	0.809872
Cdkn1c	1.2341	0.465677	0.666235	0.263202
Cdo1	0.60823	0.383378	0.74451	0.604191
Cds1	0.546493	0.585982	0.717903	0.246966
Celf4	0.63373	0.629986	0.602331	1.3814
Cend1	11.3312	11.4735	11.7389	5.2608
Cep78	0.184049	0.184059	0.248144	0.518436
Cers6	0.142881	0.108717	0.227753	0.401452
Ces2g	0.000240477	0	0.0590373	0.863092
Cggbp1	0.928079	0.962034	0.978887	1.57412
Cgref1	0.0322881	0.0268879	0.0503367	0.21816
Chchd10	4.80698	4.379	4.86362	1.25293
Chchd3	2.24637	2.53272	1.84765	1.28255
Chga	4.40781	4.29552	3.2544	1.25118
Chgb	6.23608	7.73762	4.44613	1.00684
Chid1	0.417733	0.370835	0.469159	0.853521
Chn1	0.686588	0.842089	1.04778	0.768296
Chn2	0.00292313	0.00610154	0.0106155	0.368477
Chrdl1	0.495001	0.259836	0.326128	0.590744
Chrna4	1.09676	0.972142	1.50186	0.0555083
Chst15	0.159594	0.235907	0.298462	0.737251
Chst9	0.025528	0.219241	0.000385114	0
Cib2	1.34288	1.13851	0.800944	0.447079
Cilp	0.00174843	0.000851222	0.0422465	0.487183
Cited2	1.18432	1.0219	0.591234	0.864894
Ckb	10.6269	10.3031	10.3903	3.64131
Ckmt1	3.29621	4.89447	3.84165	2.21613
Cldn9	0.00249182	0.00748195	0.0238922	0.124395
Clec2l	4.6538	3.99244	3.56417	0.70387
Clic1	0.355713	0.227939	0.574183	0.900683
Clk3	1.04626	1.08158	0.976858	0.507956
Clrn1	1.65538	2.38639	0.959067	1.16344
Clstn3	0.800757	0.690872	0.60688	0.302146
Clu	2.93915	2.83587	7.27074	15.5059
Cmpk2	0.593867	0.53134	0.782521	0.535703
Cmtm4	0.150039	0.0958214	0.148527	0.319997
Cndp2	0.693871	0.636807	0.989638	1.57996
Cnot2	0.829135	0.837688	0.772359	1.39183
Cnot8	1.03377	1.03131	0.916939	1.73045
Cnpy4	0.163981	0.133079	0.161932	0.345078
Cnr1	2.77812	1.45155	3.11163	1.85429
Cntn2	0.44319	0.388756	0.366383	1.22402
Cntn3	0.0895314	0.0785625	0.264341	0.0986964
Cntn5	0.645791	0.694066	1.41489	0.602809
Cntnap1	0.845621	0.806092	0.749536	0.380304
Cntnap2	1.55044	1.06543	0.670144	0.756353
Cntnap4	0.561559	0.697246	0.260668	0.291313
Cntnap5c	0.848652	0.572644	0.543	0.213305
Coch	0.32888	0.368174	0.542614	0.0986863
Cog7	0.513681	0.552186	0.545772	1.01046
Col26a1	0.196591	0.142368	0.142981	1.48493
Col4a2	0.541538	0.52088	0.980717	0.565725
Col6a2	0.0123048	0.00325166	0.0836752	0.17589
Col9a2	0.140239	0.124831	0.17231	0.403297
Colgalt2	0.719109	1.02106	0.308636	0.181479
Colq	0.0336152	0.0475878	0.204051	0
Commd10	0.653188	0.595584	0.658331	1.21318
Coprs	1.62945	1.45979	1.30418	0.821152
Coq5	0.723517	0.774236	0.755172	0.321243
Coq7	1.76502	1.77178	1.51318	0.932453
Coro1a	0.141345	0.19642	0.178524	0.420576
Coro2b	1.12247	0.983159	1.24282	1.9291
Coro6	0.804018	0.944517	0.674131	0.0856169
Cotl1	0.68058	0.612058	0.698309	0.202606
Cox14	1.98158	1.88338	1.87103	1.24574
Cox4i1	15.3814	14.6198	14.9519	9.99685
Cox5a	11.3775	11.2972	11.5874	5.23731
Cox5b	1.95977	1.87247	1.89276	1.21506
Cox6a1	7.88438	7.45642	7.47741	5.24448
Cox6b1	10.5089	9.65078	10.3118	6.5189
Cox6c	4.68142	4.5172	4.71496	2.73155
Cox7a2	6.68935	6.34427	6.39688	3.8936
Cox7b	7.30873	6.97698	7.0781	4.01378
Cpd	0.251347	0.256254	0.301898	0.575304
Cplx1	31.606	34.8132	29.7461	9.18399
Cplx2	0.376008	0.580051	0.306349	0.44607
Cpne3	0.479727	0.352391	0.740669	0.930283
Cpne4	1.02244	0.572422	3.64369	1.94508
Cpne5	0.101307	0.0778728	0.215082	0.487705
Cpne8	0.00383346	0.0052893	0.0157687	1.37186
Cpne9	5.08697	5.41666	2.1337	0.00715604
Cpt1a	1.49892	1.48467	1.56685	2.48458
Cpt1c	0.484129	0.48006	0.54484	0.8265
Cpt2	0.891243	0.736353	1.06998	0.929069
Cpxm1	1.23757	1.07628	1.25023	1.88887
Crabp1	0.00132008	0.00152992	0.0185664	0.191308
Creb5	0.0320909	0.093918	0.0491609	0.278698
Creg2	0.0175292	0.00420096	0.26094	0.275505
Crispld1	0.0175566	0.0334311	0.142167	0.693786
Crot	0.563904	0.606899	0.88323	0.898536
Crtac1	0.0390886	0.115392	0.00456528	0.512198
Crym	4.24779	2.48786	1.32256	1.35487
Cs	7.67294	7.55845	7.92553	5.39947
Cspg5	0.0844513	0.134206	0.0451416	0.229172
Csrp1	0.319932	0.445927	0.248583	0.9577
Csrp2	0.433031	0.387776	0.75844	0.500066
Ctgf	0.0224111	0.0253823	0.0122878	0.137754
Cthrc1	0.285471	0.20369	0.392368	2.3924
Ctnnd2	0.983707	0.921484	1.01241	1.63182
Ctsb	7.33621	6.99499	8.25909	12.0372
Ctsl	3.22982	2.90204	3.18852	4.61274
Ctsz	0.754992	0.811232	0.910169	1.96707
Ctxn1	1.06726	1.02721	1.06586	2.52337
Cux1	1.63881	1.63095	1.79121	2.48108
Cx3cl1	0.592709	0.485934	0.136822	0.000741664
Cxcl14	0.0150958	0.00143641	0.17099	0
Cxxc4	0.410477	0.386934	0.638096	0.868601
Cxxc5	0.905023	0.916087	1.22453	1.611
Cyb561	0.4938	0.375676	0.592922	0.924135
Cyb5a	0.924673	0.810303	1.15711	2.96679
Cyb5r3	1.30135	1.28279	1.49138	2.29219
Cyc1	7.83739	7.49949	7.6534	3.74938
Cyfip2	2.75669	2.45204	1.69493	1.40447
Cyld	0.448016	0.719179	0.305075	0.369849
Cyp11a1	0.0427484	0.0325867	0.155333	0.0319703
Cyp46a1	0.0555243	0.0497294	0.251232	0.604357
Cyp7b1	0.301566	0.551239	0.10301	0.0557682
Cystm1	0.299488	0.174515	0.694469	0.338151
Cyth3	0.646828	0.878452	0.610656	1.67982
D130009I18Rik	0.0222194	0.555462	0.000522129	0
D17Wsu92e	0.350058	0.255531	0.367261	0.746721
D3Bwg0562e	0.600688	0.596166	0.487039	0.133519
D430036J16Rik	0.0315783	0.00700833	0.0977476	0.215379
D430041D05Rik	1.00609	0.840629	0.921689	1.84019
D630045J12Rik	0.703706	0.700613	0.632702	1.24528
D7Ertd715e	1.53594	1.76917	1.59498	2.4181
D930015E06Rik	0.102975	0.129595	0.0707126	0.509714
Dact2	0.347809	0.296084	0.153817	0.046963
Dapk1	0.296909	0.364828	0.116342	0.00544324
Dcaf4	0.279319	0.337392	0.330819	0.604283
Dcbld2	0.275616	0.496057	0.0684558	0.120824
Dclk1	1.84213	1.26494	2.29183	2.75996
Dcn	0.798252	0.223133	0.0865855	0.204075
Dctd	0.0302948	0.0358745	0.0144869	0.426903
Dctn2	4.2159	4.21429	4.36505	6.33921
Dcxr	0.0437713	0.0299059	0.0454378	0.173912
Dda1	1.92273	1.77381	1.84693	2.66987
Ddah2	1.10036	0.890089	1.02591	1.38139
Ddr1	0.224613	0.22435	0.29931	0.55681
Ddt	0.327324	0.226904	0.216149	3.49598
Ddx11	0.0183947	0.0110673	0.0443184	0.138976
Ddx17	1.40089	1.43977	1.58169	2.58514
Ddx26b	0.743588	0.673369	0.630432	0.278737
Deb1	1.87783	1.84231	1.85252	0.877817
Dennd4a	0.34763	0.471428	0.502328	1.62175
Dennd4c	0.0558022	0.0383159	0.0342849	0.155966
Dennd5b	0.841618	0.766158	0.655325	0.291481
Dgka	0.163846	0.187582	0.317086	0.312629
Dgkg	0.00926314	0.00820735	0.00665129	0.149595
Dhrs7	0.180322	0.129353	0.653141	1.08678
Diras2	0.1338	0.204858	0.0184807	0.115266
Dirc2	0.74425	0.725621	0.721464	1.19935
Dis3l	0.298314	0.313487	0.578444	0.210378
Dlc1	0.188461	0.241132	0.249013	0.472109
Dld	3.46634	3.35009	3.42169	2.40995
Dlg5	0.179165	0.189222	0.216962	0.542156
Dlgap1	0.844804	0.650766	0.848199	0.157086
Dlst	3.09645	3.12926	3.18521	2.20678
Dmwd	0.307114	0.305838	0.316779	0.548335
Dnajb2	0.667208	0.481103	1.14182	0.749757
Dnajc15	2.55664	2.08396	2.28122	1.46521
Dnajc3	0.372484	0.394907	0.46111	0.600482
Dnajc5	3.47956	3.48581	3.54456	2.47661
Dnajc9	0.672575	0.807613	0.511582	0.307807
Dner	5.56493	5.76443	6.33812	8.63115
Dnpep	1.25177	0.953156	1.38941	2.17875
Dock9	1.06366	1.12346	0.796081	0.235373
Dok4	0.105561	0.0960195	0.0853387	0.331678
Dok5	0.0103885	0.00611096	0.630074	0.823872
Donson	0.162763	0.133363	0.156905	0.342776
Dph3	1.01331	1.17377	1.07019	0.539909
Dpy19l1	0.136533	0.13435	0.170389	0.70224
Dpy30	1.53087	1.56712	1.34987	0.917784
Dpysl3	7.57555	6.51707	8.05063	19.9286
Dstn	5.33052	5.24729	7.99064	11.1919
Dstyk	0.283192	0.245894	0.384378	0.541579
Dtnb	0.377598	0.322754	0.35922	0.666339
Dtx3l	0.0657062	0.0323406	0.199893	0.284807
Dupd1	0	5.72e-05	0.0224676	0.147963
Dus4l	0.0637323	0.0275501	0.0344963	0.195643
Dusp1	1.59679	1.62829	2.5524	2.85679
Dusp14	0.0073026	0.00637315	0.0161539	0.372243
Dusp16	0.270905	0.41994	0.299455	0.199979
Dusp3	1.36913	1.65751	0.809094	1.11921
Dync1i1	7.23947	5.42124	8.01661	3.48249
Dync2li1	0.269528	0.241174	0.376444	0.696497
Dytn	0.0811927	0.255702	0.123929	0.0264308
Ebf1	0.518375	0.803501	0.716942	0.686252
Ebf3	0.0749138	0.0916785	0.0857745	0.59608
Ebf4	0.128022	0.0854105	0.152829	0.522589
Ebpl	0.166774	0.150033	0.181103	0.348328
Ech1	1.48639	1.32447	1.65902	3.22155
Edaradd	0.0051156	0.00153167	0.01458	2.54209
Edil3	2.61982	2.15821	2.39291	1.18203
Edn1	0.0159781	0.0193121	0.0076899	0.249114
Ednrb	2.74389	2.12212	1.40465	3.0739
Eef2	12.7	12.5857	11.3749	16.8233
Efemp1	0.581479	0.112985	1.12201	0.00638562
Efna1	0.0769037	0.01297	0.0724729	0.463083
Efna5	0.104385	0.0996247	0.194574	8.54085
Efnb1	0.0485316	0.0457163	0.0454007	0.166477
Efr3a	8.80271	7.84922	4.99078	1.11189
Efs	0.0896175	0.0565132	0.387285	0.744886
Ehd1	0.604003	0.754779	0.314066	0.239079
Ehd4	0.0628765	0.0619304	0.0582822	0.18458
Eif1a	1.18687	1.26647	1.37082	1.9233
Eif2d	0.37977	0.409084	0.369	0.536812
Eif3f	5.73652	5.66104	5.12113	8.22811
Eif4a2	8.22735	8.33045	8.24967	12.5123
Eif4b	1.39802	1.42989	1.28462	2.21616
Eif4g3	1.86531	1.71034	1.39786	1.01909
Elac1	0.0975573	0.116048	0.0938101	0.380633
Ell2	0.0607363	0.0539234	0.0989372	0.236412
Elmo1	0.974175	1.58764	0.605213	0.646527
Elovl4	1.81293	2.03983	1.68271	1.19762
Elovl5	2.16948	1.86698	2.81769	6.20206
Eml1	0.125204	0.124662	0.258398	0.835707
Eml3	0.101959	0.101295	0.12753	0.262314
Eml5	0.367953	0.328543	0.303117	0.608651
Endod1	2.03798	2.12331	1.68877	1.07805
Enho	0.95496	0.790837	0.796017	0.363002
Eno2	13.2768	13.4653	12.8326	5.40637
Eno3	0.38845	0.250016	0.833884	0.158951
Enpp2	0.0394444	0.0349382	0.0955415	0.629167
Epb4.1	0.308828	0.331047	0.372635	0.685262
Epb4.1l3	3.68518	4.01204	3.28416	1.28212
Epb4.1l4a	0.484178	0.830101	0.400129	2.45972
Epb4.1l5	0.158949	0.173616	0.18394	0.388576
Epdr1	0.746341	0.927968	0.87648	1.40348
Epha4	1.68581	1.60509	2.03501	0.404192
Epha7	1.1842	1.20418	0.70364	0.798244
Epha8	0.121184	0.164785	0.123681	0.483941
Ephb1	0.754769	0.786531	0.560854	1.30352
Ephb3	0.28123	0.230391	0.799247	1.02272
Ephx4	0.168165	0.0182164	0.303766	0.169428
Eps15	1.28006	1.17478	1.77351	2.27411
Ercc6	0.331567	0.349512	0.502176	1.2355
Ergic3	2.1943	2.30548	2.01349	3.24677
Ermp1	0.468177	0.538875	0.615244	1.11503
Ero1l	0.301094	0.297819	0.259161	0.486543
Ero1lb	0.164752	0.168932	0.203349	0.490974
Espn	0.0950379	0.649587	0.00191011	0.00467089
Esrrg	5.482	5.45917	4.94269	1.44463
Etfa	2.48939	2.66871	2.15089	1.60341
Etl4	0.0398205	0.0209367	0.103969	1.15781
Etv4	0.00457431	0.0125011	0.0530069	0.509508
Etv5	0.0698007	0.110888	0.0897205	0.488738
Exd2	0.638014	0.501785	0.791632	0.454753
Exoc3	1.67797	1.81703	1.76442	0.986592
Exoc8	0.232792	0.164152	0.224719	0.492087
Extl2	2.08441	2.33196	2.01544	1.14026
Eya1	2.49902	2.96557	2.28886	1.42287
Eya4	0.233067	0.257154	0.231062	0.524589
F2r	0.0791809	0.113187	0.0718784	7.35166
Fabp3	2.43047	2.2456	2.60267	0.711613
Fabp7	2.70054	3.45061	1.59442	3.21101
Fads3	1.04927	1.12821	0.946951	0.453946
Fahd2a	0.300936	0.416493	0.222399	0.23588
Faim2	0.537807	0.664796	0.261007	0.22875
Fam102b	0.43838	0.129881	0.148358	0.516924
Fam105a	0.306587	0.272054	0.340923	0.951037
Fam110b	0.762903	0.649799	0.573003	1.42359
Fam124a	0.219171	0.151348	0.339508	0.510897
Fam135a	0.446673	0.585649	0.433863	0.270968
Fam169a	0.8863	0.880512	0.732391	0.406043
Fam171a1	0.7437	0.73955	0.744854	1.1941
Fam174b	0.293332	0.226786	0.413772	0.255847
Fam184b	0.655406	0.679311	0.217258	0.00055837
Fam188a	4.64499	3.27726	4.97927	4.41821
Fam189b	0.828267	0.919024	0.782645	1.40992
Fam196b	0.209336	0.0805045	0.533955	1.08828
Fam20c	0.979975	0.867022	0.473307	0.313985
Fam217b	0.0442548	0.114971	0.159748	0.436637
Fam219b	0.291791	0.370297	0.370458	0.645594
Fam3c	0.609335	0.783269	0.312323	0.274651
Fam63b	0.91745	0.832313	1.12303	1.77812
Fam78b	0.22868	0.181412	0.357126	0.554889
Fam81a	0.352057	0.385749	0.529168	0.113316
Fam84a	0.062615	0.0422543	0.164925	0.00881025
Far2	0.389742	0.319509	0.169749	0.135542
Fbln1	1.4364	1.75122	0.453323	0.0127605
Fbxl7	0.040392	0.0254632	0.0381295	0.198479
Fbxo10	0.0841995	0.0848559	0.0829182	0.210558
Fbxo4	0.138163	0.110541	0.10544	0.33316
Fchsd2	0.355851	0.385139	0.353363	0.745564
Fdxr	0.112732	0.0873649	0.0924132	0.236303
Fez1	3.81765	4.1387	3.28511	2.50711
Fez2	1.04753	0.955377	1.02113	0.489019
Fgd2	0.021536	0.0238352	0.0362524	0.233115
Fgf1	0.582871	0.541729	2.10819	1.9981
Fgf10	8.34978	8.47985	4.13512	0.793684
Fgf12	4.478	4.84524	7.0632	2.63641
Fgf13	0.787362	1.56169	0.536522	0.541443
Fgf23	0.0110589	0.00587287	0.0110801	1.06931
Fgf9	2.33669	1.90119	1.25545	0.344972
Fh1	3.15589	2.97918	2.94693	2.11155
Fhit	0.0729698	0.0989838	0.170347	0.325327
Fig4	0.433604	0.483838	0.683516	0.503897
Fjx1	0.421566	0.37386	0.2087	0.100254
Fkbp1b	2.75475	2.81173	2.95613	1.58197
Flrt3	0.133906	0.115781	0.0963803	1.96026
Flt3	0.85671	0.96828	0.565181	0.000881025
Fmn1	0.235293	0.289326	0.0235559	0.146618
Fmnl1	0.0500416	0.00411904	0.222012	0.0951306
Fnbp1	0.972132	0.978667	0.96066	3.13998
Fnbp1l	0.856204	0.866191	0.923281	3.47572
Fndc3a	0.528559	0.477824	0.390983	1.10295
Fndc5	0.779425	0.672169	1.16041	1.42648
Fntb	0.641582	0.660195	0.688967	1.07083
Fos	2.65881	3.13404	4.33687	9.60868
Foxp1	5.93788	6.3616	4.08193	2.46114
Frat1	0.189334	0.199254	0.471869	0.525387
Frmd3	4.54016	5.10226	3.48545	1.73348
Frmd4a	0.781549	0.624213	0.799917	1.33823
Frmd5	0.0337317	0.0317387	0.12195	0.264944
Frs2	0.30277	0.270905	0.335246	1.28065
Fry	0.734888	0.58631	0.586053	1.21725
Fryl	0.467356	0.44203	0.66901	1.00896
Frzb	0.926386	0.794795	0.666845	0.308941
Fstl4	0.00415484	0.014014	0.0417013	0.29316
Fstl5	0.0425886	0.0748055	0.105926	5.79651
Fth1	74.6033	86.4361	52.9207	15.5854
Fuca2	0.63723	0.674613	0.375869	0.375506
Fxyd7	4.90026	5.07801	6.63587	2.44462
Fzd1	0.28458	0.245658	0.302987	0.592779
G6pc3	0.44346	0.434141	0.545516	0.815629
Gab1	0.279908	0.409381	0.226711	0.370512
Gabarap	4.34153	3.86959	4.51709	5.87377
Gabra2	0.554602	0.455087	0.961583	2.4542
Gabra5	0.229095	0.371563	0.179549	0.0102568
Gabrg2	0.000470472	0.000151453	0.000518006	0.36087
Gadd45g	0.19018	0.203874	0.232744	0.431094
Galnt13	0.408146	0.908291	0.21026	0.459489
Galnt14	0.631645	0.599295	0.0389265	0.48203
Galnt5	0.000941419	3.44e-05	0.0115051	0.252379
Galnt9	0.722588	0.383833	0.961423	0.380023
Galntl6	0.0143768	0.123055	0.00510818	0.29547
Galt	1.01591	0.820629	0.836197	0.418918
Ganc	0.10393	0.103561	0.171397	0.458965
Gap43	6.0876	5.80296	3.34844	3.21786
Gas5	3.64371	3.82982	3.21226	6.73715
Gas6	2.15731	2.03747	2.57869	4.22384
Gata3	0.591487	0.586435	1.99536	7.27516
Gatm	1.01333	1.17148	1.40355	1.82711
Gatsl3	0.045465	0.019271	0.133288	0.349041
Gcdh	0.935638	0.981461	0.870426	0.32452
Gdpd1	7.38181	6.39961	5.0141	2.78345
Gfra1	0.0711745	0.045332	0.189952	1.77481
Gfra2	0.338909	0.175969	0.267191	0.693359
Gga2	0.161103	0.133644	0.127649	0.324972
Ggct	0.251098	0.302726	0.158645	0.456831
Ghitm	7.25945	7.92312	7.62243	4.32633
Ghr	0.398252	0.274017	0.834762	0.742666
Gldn	1.20503	0.97205	0.94377	4.15744
Glrb	2.22147	2.57932	1.92968	1.13476
Glrx5	1.84369	1.97645	1.68514	0.910017
Glt25d1	0.933644	0.836827	1.03517	1.52593
Gm13889	0.106878	0.132262	0.151728	0.325662
Gm4980	1.52193	1.56926	1.36906	0.448361
Gm6277	0.00317814	0.0109126	0.0178541	0.166035
Gm9866	1.15317	1.02537	1.35138	0.655816
Gmppa	0.279322	0.293737	0.305969	0.498221
Gnao1	0.579564	0.441539	1.42366	1.52802
Gnaq	1.22235	1.06716	1.39976	2.28706
Gnas	19.8083	19.874	21.7334	30.1017
Gnb4	1.25649	0.961872	1.50475	2.085
Gnb5	4.71069	4.97688	2.56419	1.1424
Gng10	0.710007	0.633827	0.599785	1.16508
Gng4	0.0362429	0.134759	0.00529834	0.000602972
Gng7	0.41645	0.449372	0.154681	0.122262
Gnpda2	0.41279	0.4993	0.630466	1.0483
Gnptab	0.441634	0.442162	0.482587	0.966546
Golga7b	0.447826	0.372409	1.11621	0.725342
Got1	4.71425	5.34393	3.41118	2.07757
Gphn	1.70313	1.86172	1.51793	0.791479
Gpr123	0.180666	0.281425	0.0675161	0.239779
Gpr22	0.347789	0.350521	0.358436	1.80779
Gpr37	0.60219	0.44182	1.09719	2.11519
Gpr56	0.190813	0.181648	0.260459	0.69311
Gpr88	0.769859	1.08807	2.40187	5.56013
Gprasp1	5.05176	4.72505	4.11997	3.08494
Gprasp2	2.46624	2.38167	2.38669	1.45785
Gprc5c	0.600708	0.566353	1.28965	1.7733
Gpsm2	0.0744172	0.0626255	0.0359321	0.474132
Gpx8	0.337366	0.426562	0.292333	0.668339
Gramd1a	0.944024	0.884218	1.24977	1.65641
Grem2	0.316388	0.177266	0.119108	0.0114142
Grhl1	0.0103196	0.0147635	0.293099	0.57622
Gria3	1.94427	1.77351	1.29835	0.743445
Grik3	0.000192491	0	0.130709	0.962277
Grik4	0.131183	0.192434	0.0832674	0.342249
Grin3a	0.00612764	0.019758	0.208387	0.698259
Grina	3.93568	3.94012	4.39825	6.37585
Grm7	0.545728	0.444438	0.448473	0.0746724
Grm8	0.0766617	0.493451	0.0216274	0.271339
Grtp1	2.64617	2.51391	1.53833	0.447823
Grxcr1	0.0239884	0.236919	0.00167445	0.00311137
Grxcr2	0.0195199	0.144114	0.0534704	0.0326247
Gstm5	4.55633	4.38076	3.92993	2.8321
Gstm7	0.0478342	0.0395156	0.0937443	0.215411
Gtf2f1	1.16372	1.19555	1.08953	0.597393
Gtf3c5	0.2074	0.278984	0.246773	0.467576
Gtpbp4	0.791585	0.821235	0.831065	1.18353
Gucy1a3	0.00592804	0.000961947	0.00176959	0.151926
Gucy1b3	0.0066543	0.00566542	0.0021333	0.439589
Gyg	0.824935	1.08472	0.243054	0.532497
H13	1.36257	1.20306	1.08633	2.55862
H2.Ke6	0.352987	0.37362	0.330405	0.593448
Haghl	1.6078	1.71173	1.73953	0.940718
Hapln1	1.73995	1.48486	2.11477	0.271005
Haus8	0.634311	0.661045	0.477689	0.133892
Hbegf	0.221181	0.134087	0.471279	0.510449
Hbp1	1.0248	0.948226	0.905152	1.72335
Hdac9	0.304212	0.245596	0.450532	0.221909
Hes1	0.149766	0.133833	0.150355	0.364321
Hexb	0.788698	0.956391	0.638656	0.607098
Hey1	0.373341	0.384644	0.543803	1.46001
Hhatl	1.05701	1.09374	0.699913	0.136123
Hip1	1.23592	1.59119	3.38076	5.38905
Hn1	2.7859	2.48221	2.32529	3.91897
Hnmt	0.0479246	0.0382561	0.171131	0.493801
Hnrnpl	0.627599	0.631883	0.577843	1.22742
Homer2	0.894176	0.868615	0.743941	0.228797
Hpcal1	0.823364	0.680544	4.67515	11.8055
Hpcal4	0.265803	0.176725	0.121285	0.0171354
Hrsp12	0.403735	0.364066	0.531148	0.344848
Hs3st1	0.740944	0.663616	1.04154	0.67316
Hs3st2	0.0218604	0.26111	0.00487283	0.000786777
Hs3st3a1	0.00793468	0.00585668	0.0179322	0.14075
Hs3st3b1	0.00432279	0.00787326	0.0193646	0.136986
Hs3st5	0.688356	0.686869	0.64533	0.0692624
Hsp90ab1	26.7909	27.1318	28.0578	44.4519
Hspa12a	3.95187	3.98515	4.79515	2.8291
Hspa4l	2.05199	1.87955	1.92442	0.974942
Hspa5	5.61551	5.57488	6.06547	8.49011
Hspa9	4.60987	4.59611	4.32874	3.0846
Htr1a	0.000328665	0.133356	0	0
Htr2c	0.12495	0.0100166	0.0546417	0.808149
Htr3a	0.335221	0.554333	0.186378	0.135739
Htr7	0.399444	0.5126	0.885047	2.66903
Htra1	0.216062	0.621215	0.83705	2.5052
Hydin	0.168782	0.0139647	0.0738992	0
Iah1	0.278102	0.262033	0.316398	0.646309
Ica1	3.4053	2.8193	2.6455	1.46457
Id1	0.241845	0.319445	1.52035	2.79197
Id3	0.681524	1.10024	2.27773	4.15499
Idh3a	6.96839	7.11038	6.96841	4.23152
Idh3b	8.18027	7.71744	7.97962	4.94903
Ier5	0.331702	0.265086	0.261329	0.704708
Iffo1	1.00503	0.984399	0.864921	0.351649
Ifit1	0.282734	0.169044	0.0424875	0.000603344
Ifitm10	1.02392	0.987886	0.536604	0.59163
Ifngr2	4.70822	3.63722	3.27804	1.16406
Ift140	0.146031	0.130921	0.122328	0.322653
Ift27	1.97724	2.16871	2.81006	0.911468
Ift57	0.182254	0.209095	0.22573	0.498423
Igfbp4	0.140294	0.110255	0.103015	0.741958
Igfbp5	0.0601668	0.0201423	0.00560819	0.731552
Igfbpl1	0.204704	0.0108692	0.352335	0.129772
Igsf1	0.0124952	0.00560687	0.157761	0.314237
Igsf21	0.0605881	0.085104	1.36005	2.15682
Igsf3	0.190781	0.134792	0.288331	0.552209
Igsf8	0.477702	0.510656	0.404577	1.09986
Igtp	0.0335308	0.0111164	0.0731888	0.666094
Ikzf2	0.0374619	0.0464975	0.0293602	0.160063
Il10rb	2.11028	1.91002	1.51087	0.831394
Impad1	2.35904	2.42499	2.17091	4.00401
Inpp5f	1.95722	1.99517	1.84583	1.05954
Insig2	0.498096	0.387148	0.485702	0.982001
Ints8	0.329512	0.328314	0.370273	0.605366
Iqgap2	0.00867502	0.00420438	0.00385301	0.724615
Iqsec3	1.4654	1.40577	1.34983	0.360364
Irak1	0.356181	0.333448	0.452804	0.704592
Isl1	6.09975	5.51636	6.70883	3.28043
Isoc1	1.28182	0.657254	1.25151	0.851308
Itga3	0.157533	0.109219	0.427836	0.192817
Itga8	0.545198	0.358787	0.093164	0.000519563
Itm2b	5.69893	5.87955	5.60609	14.5528
Itsn1	0.860654	1.05239	0.915087	1.6723
Izumo4	0.0789109	0.0716083	0.0967251	0.278205
Jade1	0.331678	0.480879	0.316859	0.304427
Jakmip1	0.705531	0.811957	0.630782	0.28396
Jph4	0.437051	0.361807	0.322216	0.916048
Junb	0.589454	0.666304	0.424405	1.03
Kank4	0.608663	0.486344	0.805315	0.371996
Kansl1l	0.207734	0.155561	0.706049	0.981399
Kat6b	0.115073	0.146133	0.142414	0.356906
Kcna1	3.03286	3.22596	2.36937	0.7689
Kcnab1	0.44305	0.550155	0.956356	0.896771
Kcnab2	0.819504	1.41042	0.772417	0.27105
Kcnc2	0.375452	0.762301	0.372198	0.652166
Kcnc4	0.00528543	0.00692402	0.17805	0.977748
Kcnd2	0.289169	0.341235	0.026866	0.0553153
Kcnh5	0.313881	0.324304	0.354816	0.0157515
Kcnh7	0.251151	0.404587	0.208788	0.429344
Kcnip1	1.30631	1.97422	1.32278	0.0405632
Kcnip2	1.30662	1.41943	0.32318	0.00106427
Kcnip3	0.589454	0.907036	0.0734769	0
Kcnip4	0.350902	0.0825244	0.515287	0.407393
Kcnk1	3.11284	2.74582	3.66293	1.1404
Kcnk3	0.187057	0.274853	0.0790036	0.010861
Kcnmb2	0.589187	0.516645	0.140706	0.573826
Kcnmb4	0.139922	0.105424	0.0926052	0.260277
Kcnn1	0.542558	0.74141	0.177089	0.0345058
Kcns1	0.60319	0.567654	0.316952	0.137779
Kcns2	0.0465371	0.0478531	0.209763	0.140085
Kcns3	0.0732459	0.0249176	0.436507	0.0164586
Kcnt1	0.790316	0.78291	0.423381	0.0239511
Kctd1	0.270007	0.365464	0.133135	0.237108
Kctd10	0.174445	0.149765	0.172645	0.33909
Kctd12	0.0283535	0.0547803	0.132621	1.10752
Kctd2	0.245934	0.26104	0.218543	0.502935
Kctd6	0.735616	0.915144	1.0266	0.958405
Kctd8	0.984384	0.897118	1.29015	0.465962
Kdm4b	0.318068	0.322034	0.283845	0.488324
Kdm5b	1.1602	1.12856	1.16403	1.88524
Kdm7a	0.383525	0.383302	0.361436	0.767587
Kdsr	0.364988	0.376352	0.277737	0.925566
Khdrbs2	0.455771	0.481709	0.0740513	0.151091
Khdrbs3	0.0668491	0.0736123	0.0912909	0.244662
Kif13a	0.383881	0.39007	0.466659	0.832374
Kif21a	1.65234	1.69826	1.84965	2.6524
Kif3c	0.531438	0.543727	0.557626	0.734059
Kif5c	4.56574	4.8033	4.23577	2.85813
Kifap3	3.62846	3.71561	5.05973	4.51647
Kirrel3	0.297086	0.205265	0.302067	1.43128
Kitl	0.61225	0.0818306	0.528877	1.94401
Klf3	0.0609716	0.0615541	0.0632786	0.225575
Klf9	0.107915	0.138533	0.148553	0.267916
Klhdc2	1.18468	0.93889	5.68221	5.52273
Klhdc8a	1.38293	1.59364	0.713658	0.0873985
Klhl4	0.00266965	0.00489252	0.0124659	0.241321
Klhl5	0.872212	0.930196	0.685645	2.14691
Krba1	0.357726	0.354699	0.300327	0.558202
Krt222	1.31829	1.29955	1.56404	0.777314
Lamp2	1.62289	1.40618	1.76578	2.36202
Lancl1	12.694	14.7616	15.1737	21.2525
Larp6	0.281368	0.289266	0.199995	0.460478
Ldha	3.72507	5.47083	3.14586	2.8249
Ldhb	11.3707	11.5069	11.6195	8.70027
Ldlrad3	1.67391	1.86414	1.0137	0.977548
Lgals1	2.1106	1.9401	2.33118	6.77192
Lgals9	0.311278	0.129485	0.226976	0.0785526
Lgi2	0.395095	0.4028	0.512414	0.0765569
Lgi3	1.11103	1.29084	0.813275	0.0721433
Lgmn	2.13754	1.99895	2.54213	5.75525
Lgr4	1.00483	0.903919	0.992792	0.507747
Lgr5	0.6295	0.889806	0.173652	0.0230028
Lhfp	1.40645	1.18474	0.824905	0.148539
Lhfpl3	0.45571	0.775596	0.563553	0.66974
Limk2	2.07926	1.95662	1.73332	1.20186
Lin7a	0.931783	0.929487	1.77924	6.78147
Lix1	0.0334899	0.0290959	0.0385553	0.324478
Lmbr1	1.00617	0.761826	2.00686	0.798172
Lmo1	0.426038	0.376043	0.76759	0.189166
Lphn2	2.80287	3.17461	1.01996	1.99182
Lpin2	0.29441	0.418428	0.160299	0.204669
Lrfn2	0.0274527	0.0222056	0.0565533	0.152181
Lrrc17	0.0152693	0.00548451	0.099173	0.180156
Lrrc3b	0.361856	0.777355	0.119774	0.0222241
Lrrc42	0.433501	0.74233	0.315393	0.252387
Lrrc57	0.375028	0.41691	0.4227	0.700339
Lrrc75a	0.0728917	0.0789363	0.112613	0.317214
Lrrfip1	1.02637	0.890451	1.61225	0.467072
Lrrn1	2.81201	3.78193	1.39352	0.958167
Lrrn2	0.232423	0.140415	0.232655	0.411122
Lrrtm1	0.394291	0.370639	0.648235	0.738045
Lrtm2	0.347792	0.289328	0.111195	0.144858
Ltbp3	0.179481	0.159124	0.148296	0.493722
Luzp1	1.00644	1.16974	0.95262	0.428618
Lxn	0.141021	0.147765	0.114638	0.448909
Ly6e	4.12927	5.89194	1.77647	1.32248
Lynx1	0.79369	0.967563	0.715579	0.0402287
Lypd1	1.18999	1.94658	0.0105323	0.000444481
Lypd6	2.13862	2.67193	0.756447	0.648765
Lypd6b	2.55048	2.56944	3.14789	1.51136
Lztr1	1.10235	0.986638	1.10023	1.69712
Mab21l1	0.961654	0.716292	1.09477	2.1686
Mab21l2	0.322361	0.130561	0.396167	0.787662
Maf	1.20396	0.853579	1.66941	2.22116
Mafb	2.94149	3.31453	3.21783	6.04393
Maged2	8.14919	7.74293	7.84188	3.9554
Magi1	0.60459	0.760875	0.657234	1.48282
Magi3	0.412418	0.525655	0.744329	0.653155
Man1c1	0.0750701	0.101404	0.102145	0.246902
Map1a	3.52882	3.79032	3.69729	1.61689
Map1b	39.0704	36.7875	46.6583	68.7841
Map2	3.43309	3.14074	3.77445	5.0418
Map2k1	0.641828	0.639901	0.760064	1.15229
Map2k5	0.703891	0.733541	0.709632	1.25408
Map3k1	1.00834	0.878034	2.15322	2.28513
Map6	1.94446	1.59585	1.7195	0.707142
Mapk14	0.269172	0.278294	0.331329	0.706972
Mapk3	0.875066	0.886156	0.703619	1.40965
Mapk4	0.00204593	0.00413672	0.025616	0.347465
Mapre3	1.13176	1.33414	0.761731	0.401634
Mapt	6.65258	6.63757	5.84617	4.14571
Marcks	2.66869	2.30144	2.36974	4.76069
Mat2a	2.79719	2.91242	2.86874	4.15042
Mat2b	1.13236	1.31969	0.895955	0.967147
Mb21d2	0.544286	0.460868	1.08615	0.66717
Mbd2	0.0425315	0.0607264	0.0595702	0.171616
Mc4r	0.00389576	0	0.063396	0.443341
Mcf2l	0.606581	0.618062	0.306998	0.21632
Mcm6	0.332693	0.560342	0.288831	0.552674
Mcu	0.398185	0.352562	0.765979	0.574776
Mdga1	8.83795	7.76998	11.4279	7.47922
Mdh1	29.347	30.4386	29.4475	12.6836
Mdh2	15.5183	15.6488	15.9601	11.0291
Me1	0.444732	0.334183	1.07947	1.12486
Me2	0.393769	0.459429	0.48607	0.781651
Med13l	0.222458	0.223611	0.225932	0.425347
Med26	0.0863547	0.0883372	0.0613812	0.216347
Mef2a	3.46715	3.32503	3.71545	1.94887
Mef2c	0.542973	0.816534	0.31669	0.477239
Meg3	25.9026	24.7415	22.9743	17.3306
Megf11	0.545881	0.561314	0.799795	1.29634
Meis3	0.375647	0.40958	0.716406	0.689207
Mest	5.5864	5.04921	5.44496	3.00797
Metrnl	0.507754	0.447113	0.631752	0.848941
Mettl20	0.0470059	0.0640218	0.0236286	0.174936
Mff	6.7402	6.66943	7.28702	4.14696
Mfsd10	0.15014	0.170009	0.187337	0.325698
Mfsd6	0.410423	0.464077	0.579987	1.00314
Mgat3	0.547536	0.502245	0.852484	0.617246
Mgat4c	0.0913404	0.530983	0.00418625	0
Mgea5	1.03076	1.10716	1.08089	1.74951
Mgst3	4.31047	4.04045	4.91933	2.12241
Mical1	0.31972	0.304747	0.419886	0.793942
Micu1	0.393595	0.530006	0.648763	0.75923
Mknk1	0.487766	0.561454	0.0437524	0.106899
Mlf1	0.297589	0.393666	0.0896086	0.037749
Mllt3	0.577892	0.495912	0.548543	0.886679
Mmp14	0.674093	0.52471	1.50594	7.68092
Mmp16	0.039805	0.0493004	0.0563104	0.235683
Mmp2	0.0393377	0.0425755	0.0482984	0.413559
Mms19	0.605408	0.625822	0.627824	0.97323
Mocs2	0.7642	1.24606	1.00892	2.31924
Morc3	0.314765	0.351846	0.336802	0.719262
Mpc2	2.82681	2.64483	3.25081	1.55553
Mpv17l2	0.235669	0.229691	0.310027	0.513235
Mreg	0.836472	1.09542	1.80009	2.19134
Mrgpre	0.24308	0.155418	0.298992	0.751594
Mrpl12	1.93481	1.82199	1.65158	1.06792
Mrpl37	1.12856	1.13853	1.12176	0.642183
Mrpl42	1.58481	1.45742	1.57445	0.91391
Mrps6	2.66508	2.85136	1.49905	0.935526
Msantd4	1.15359	0.976577	1.27679	0.762144
Msl2	0.074449	0.070463	0.0797704	0.248096
Msl3	0.714865	0.637427	0.718151	0.17142
Mstn	0.467398	0.608558	0.110448	0.234863
Mta3	0.24105	0.24464	0.298179	0.644153
Mtch1	5.63544	5.40256	7.74969	15.7825
Mtcl1	0.623419	0.438609	0.759446	1.78436
Mtfp1	1.1448	0.981281	1.1366	0.281383
Mtm1	0.10708	0.0705101	0.0961085	0.2823
Mtmr6	2.79666	3.22755	3.02678	1.95119
Mtmr7	2.47463	2.29855	1.75722	0.766377
Mtss1	0.378139	0.25091	0.700074	1.06881
Mtus1	1.73481	1.88515	1.05871	0.904988
Muc15	0.0121865	0.0124547	0.024553	0.161053
Mum1l1	0.054939	0.0445477	0.208146	0.593086
Mxi1	0.599568	0.694198	0.434033	0.33798
Mxra7	0.399298	0.341744	0.589614	1.40401
Myc	0.535868	0.618549	0.354207	0.226893
Myl1	0.0129912	0.0023683	0.0821896	0.162849
Myo5b	1.14524	0.914386	1.48662	0.651706
Myoz1	0.248241	0.125919	0.341581	0.0867983
Myt1	0.114742	0.117665	0.123628	0.302314
Nacc2	1.32321	1.32071	1.37198	0.446711
Naga	0.215707	0.215595	0.275656	0.667091
Nalcn	0.440588	0.589297	0.318802	0.043975
Nap1l2	3.46062	3.93859	3.15466	1.73926
Nap1l5	5.70255	6.65351	4.95874	2.35465
Napepld	0.0624163	0.108178	0.219045	0.0583744
Nav1	1.03648	0.945443	1.48985	4.75661
Nbea	0.467278	0.414868	0.639606	1.09786
Nbl1	0.00559804	0.00724473	0.0162594	0.649975
Ncald	1.2112	1.49367	1.12	0.740137
Nceh1	2.90079	2.97747	2.32337	0.801551
Nckap1	3.58696	4.864	3.01003	2.36626
Ncoa2	0.809504	0.747373	1.03436	1.69406
Ndel1	2.50104	2.78579	1.40251	1.57448
Ndfip2	4.31746	6.20885	2.72949	2.85677
Ndrg2	3.30728	2.98911	3.05715	1.47004
Ndrg3	3.19191	3.4713	2.29902	1.16762
Ndrg4	31.8532	30.5086	30.988	13.9014
Ndst3	0.264947	0.667924	0.0192925	0.0494249
Ndufa10	5.76838	5.18651	5.45624	3.7554
Ndufa11	3.54531	3.3817	3.21993	1.81574
Ndufa4	15.1728	15.8027	12.451	8.50431
Ndufa5	3.06503	2.92367	3.05435	1.70334
Ndufaf4	1.25587	1.19236	1.33926	0.717537
Ndufaf5	1.40124	1.41726	1.35239	0.860116
Ndufb10	3.42014	3.15203	3.15035	1.98722
Ndufb2	3.21386	3.25201	2.97718	2.00764
Ndufb5	4.96439	5.08147	4.86929	3.36397
Ndufb6	4.36071	4.38972	4.25581	2.58245
Ndufb8	7.72687	7.63207	7.24164	4.02157
Ndufb9	7.35221	6.96306	6.77224	4.00843
Ndufc2	4.01494	3.91021	3.76201	2.37701
Ndufs1	5.45588	5.70854	5.63172	3.28399
Ndufs3	1.55957	1.5069	1.49915	0.872423
Ndufs4	3.9029	3.7646	3.89022	2.66228
Ndufs6	1.91554	1.72316	1.93658	1.19331
Ndufs7	3.06084	2.9249	2.92556	2.04405
Ndufs8	3.70352	3.42493	3.40998	2.31968
Ndufv1	5.61042	5.58802	4.73997	2.90593
Ndufv2	8.2826	8.15712	8.37975	4.93854
Nebl	0.0417449	0.0482553	0.0534162	0.181634
Necab1	0.576927	0.0655103	2.33705	8.94156
Nedd4	8.01258	8.17416	8.6363	11.8156
Nedd4l	0.312568	0.271585	0.319684	0.54001
Nefh	9.33879	9.34521	11.3359	3.90565
Nefm	9.1411	8.94222	12.9798	7.40933
Negr1	0.217697	0.283044	0.0351792	0.370874
Nek8	0.0523497	0.069724	0.0488595	0.185238
Nek9	0.213509	0.252678	0.26282	0.571921
Nell1	0.292009	0.00561036	0.442849	0.0692589
Nell2	0.0500679	0.0235666	0.0266353	0.275564
Neo1	1.15488	1.09446	1.74763	1.48062
Net1	0.347681	0.403697	0.183729	0.00452699
Neto2	0.140924	0.133461	0.132879	0.515362
Nexn	0.0601053	0.0171788	0.502685	0.0746254
Nfasc	0.804561	0.838341	0.979069	2.285
Nfia	1.30041	1.75778	1.00645	2.65627
Nfkbie	0.107746	0.0919498	0.110458	2.36211
Ngfr	2.36582	2.8211	2.8165	11.45
Nhsl1	0.296221	0.286721	0.324972	0.536156
Nhsl2	0.385001	0.212535	0.478414	0.130172
Nin	0.686772	0.438577	0.812215	0.246157
Ninj1	0.383575	0.419897	0.511735	0.884721
Nipsnap3b	1.06016	0.985589	1.20364	1.79454
Nkain2	0.697735	0.818705	0.448912	0.388736
Nkiras1	1.59775	1.76591	1.6736	1.01861
Nmrk1	1.08696	2.31275	0.3056	0.303424
Nnat	2.17345	1.74271	2.045	3.00704
Nog	0.00854086	0.00321022	0.108657	1.05641
Nol4l	0.544966	0.618428	0.620987	1.16734
Npl	0.0955715	0.113333	0.115939	0.756455
Npnt	3.06011	1.50892	2.03143	1.52983
Nqo2	0.666083	0.650381	0.713762	0.225898
Nr1d2	0.582342	0.697311	0.647284	0.196342
Nr3c1	0.0921714	0.0974798	0.255298	0.302481
Nrcam	1.35785	1.33592	1.51515	2.79191
Nrep	19.5556	22.6464	16.6067	12.9511
Nrg1	1.05185	0.971632	1.20285	0.284409
Nrn1	2.68616	3.47925	1.36455	6.15941
Nrp1	0.0998693	0.195665	0.25074	0.366041
Nsf	6.11087	6.63779	4.97331	3.13652
Ntm	0.997968	0.544935	1.13105	1.7519
Ntng1	2.3231	2.45019	0.125538	0.644491
Ntng2	0.163244	0.0905376	0.577852	0.514253
Ntrk2	1.29106	1.42601	1.38993	2.34258
Nucb1	0.919135	0.860813	0.888795	1.48811
Nudt10	0.276456	0.250239	0.325979	0.778806
Nudt17	0.450365	0.205215	0.349239	0.119404
Nudt19	2.36913	2.25721	2.44193	1.50468
Nxn	0.187367	0.127772	0.240134	1.03644
Nxpe3	0.0645338	0.0882725	0.124046	0.228344
Nyap2	0.390479	0.167949	0.632682	0.723072
Oat	1.98437	2.03363	2.60977	3.48603
Ociad2	0.0547872	0.0497284	0.203157	0.374347
Ocrl	1.1551	1.22339	1.34342	2.38433
Odf2	0.325148	0.285263	0.309805	0.562956
Olfm2	0.801141	0.74913	1.4163	2.56794
Olfm3	0.326223	0.370038	0.326416	0.0173766
Omg	0.437452	0.355372	0.726813	0.475399
Opcml	0.0608824	0.047177	0.217253	1.04106
Oprk1	0.0743663	0.0358372	0.00817833	0.290437
Oprl1	0.976058	1.09604	0.787775	0.668844
Osbp2	0.408198	0.564911	0.111913	0.0201999
Osbpl1a	2.77391	2.39037	3.1858	1.69074
Osbpl8	0.360048	0.411193	0.543461	0.929274
Osgin2	0.395248	0.382475	0.42636	1.04908
Ostf1	6.21786	8.36011	1.96659	1.58807
Ostm1	0.176681	0.203346	0.271072	0.683543
Oxct1	7.14975	6.82147	6.40743	4.1791
P2rx3	3.56161	2.47165	4.31186	2.53066
P4ha1	0.224855	0.199028	0.260955	0.491745
Padi2	0.623026	0.242142	0.379422	0.000494408
Pak1	3.58624	3.4783	2.48287	0.564887
Pak3	1.95383	1.88514	1.16059	0.848
Palld	0.0547299	0.0597096	0.167538	0.240421
Palm	0.626556	0.642687	1.07132	2.35099
Palm2	0.137938	0.113033	0.445035	0.500713
Palmd	0.420601	0.280568	0.720466	1.00265
Pam	0.0538866	0.0505012	0.0338806	0.26633
Panx1	1.41876	1.48521	0.726338	0.560347
Pappa	1.33426	1.34137	1.83773	2.27882
Pard3	0.320048	0.296004	0.341706	0.621535
Pard6g	0.344504	0.413003	0.295904	0.930658
Paxbp1	3.64821	2.34943	5.34726	1.25048
Pbx1	1.76713	1.10472	1.70211	0.65359
Pbx3	0.816428	0.706158	1.24233	1.4021
Pcbp3	3.14545	3.53393	4.14661	5.92643
Pcbp4	2.32958	2.1471	1.595	1.05327
Pcdh10	0.309879	0.289898	0.178331	0.427468
Pcdh17	0.0223265	0.0313559	0.0371616	0.368126
Pcdh20	0.0554312	0.0263361	0.980914	2.66776
Pcdh7	0.430998	0.560205	0.160857	0.303204
Pcdh9	0.294506	0.457921	0.171337	0.493729
Pcdhb17	0.153284	0.266961	0.211322	0.798246
Pcgf2	0.149125	0.139139	0.131746	0.278636
Pcnx	0.396468	0.455048	0.452749	0.767069
Pcnxl4	0.446638	0.3697	0.506317	0.820277
Pcp4	0.887256	0.0238394	0.118584	0.660992
Pcsk1	0.00578624	0.006415	0.00238926	0.206875
Pcsk2	1.34373	2.60279	0.227469	0.469216
Pcsk5	0.689117	0.624341	0.397435	0.00324642
Pdcd4	0.824536	0.790356	0.782058	1.45024
Pdcl3	0.487043	0.531845	0.502985	0.842909
Pde10a	0.347508	0.273232	0.542993	0.496829
Pde1c	0.103893	0.0895038	0.0550337	1.24246
Pde2a	0.960723	0.924613	0.633075	0.388181
Pde3b	0.099587	0.11982	0.160825	0.307181
Pde4d	1.43311	1.64792	1.09874	0.858015
Pde4dip	2.41931	2.16702	2.96619	3.7763
Pdha1	4.95563	4.7807	4.62512	3.2561
Pdhb	4.78902	4.64491	4.87126	2.74528
Pdhx	1.71614	1.81374	1.5128	0.924256
Pdia3	6.44347	6.81014	6.69182	8.9098
Pdk2	0.402698	0.357987	0.55686	0.460862
Pdzd2	3.06361	2.23394	2.12084	0.453724
Peak1	0.702396	0.693282	0.436086	0.123316
Peg13	4.03153	4.02121	4.25391	2.28215
Peli2	0.57982	0.616242	0.739473	1.96522
Pex7	0.455797	0.522124	0.58931	0.872212
Pfkm	2.97212	2.7447	1.91398	0.711049
Pfkp	5.42753	4.91995	5.30013	3.11185
Pgam2	0.0677032	0.0230052	0.276324	0.133799
Pgap1	0.285445	0.178298	0.286462	0.766631
Pggt1b	0.0934255	0.0997447	0.17539	0.255215
Pgm2l1	5.1426	4.1759	4.81674	3.10051
Pgrmc1	3.38915	3.72402	3.45414	5.13749
Pgrmc2	0.392577	0.368588	0.837063	2.50495
Phactr1	1.89467	1.64708	0.720693	0.26117
Phc2	0.381141	0.359861	0.481203	1.06888
Phf10	0.0969816	0.0678985	0.108831	0.271083
Phlda1	0.534361	0.693486	0.475545	0.56806
Phyhipl	4.56214	4.81633	4.97425	10.9624
Pibf1	0.182262	0.211439	0.200586	0.386212
Pid1	0.211237	0.258395	0.43975	1.67145
Piezo2	0.000256623	0.0019888	0.000354189	0.130578
Pik3cd	0.377568	0.263548	0.348818	0.564976
Pik3r1	1.07262	1.13396	1.06135	1.80476
Pik3r3	0.701868	0.680079	0.783205	0.298002
Pim3	0.515731	0.483747	0.401532	0.105868
Pip4k2a	0.265367	0.244229	0.425483	0.286495
Pip5k1c	0.963656	1.00062	0.912956	0.451203
Pirt	0.451563	0.860964	0.0468701	0.45777
Pithd1	0.643836	0.578039	0.740967	1.38505
Pitpna	3.87871	4.42396	3.05301	2.3167
Pitpnc1	4.08008	4.50438	2.60252	0.21168
Pitpnm2	0.0908222	0.0762601	0.236711	0.356518
Pja2	6.22439	5.91681	5.78986	3.85955
Pkia	3.24827	4.20048	2.75893	1.97426
Pkm	5.72302	5.99448	5.36941	2.96975
Pknox1	0.140785	0.116223	0.166155	0.515833
Pkp4	0.254612	0.257358	0.274965	1.63547
Pla2g12a	0.459505	0.607388	0.35657	0.913157
Pla2g7	1.87051	1.66215	1.64425	2.81723
Plat	0.231561	0.224559	0.39192	0.246733
Plbd2	0.875002	0.736406	0.935548	1.38334
Plcb1	1.23617	1.01915	1.35764	0.706434
Plcb3	0.0652149	0.0164057	0.0973611	0.349381
Plcd4	0.550174	0.951181	0.0216128	0.0244743
Plce1	0.0973077	0.215385	0.0312876	0.154061
Plcxd3	0.164265	0.34081	0.0696634	0.210981
Pld5	2.15996	1.95836	0.375639	0.00801485
Plekha2	1.25765	1.30299	1.22202	0.0765498
Plekha5	0.207182	0.402891	0.190586	0.229917
Plekhb2	4.54198	4.35785	4.72351	3.29251
Plekhm3	0.345322	0.283431	0.298432	0.572857
Plin2	0.339327	0.186984	0.706346	0.601417
Plk5	0.00165843	0.0019735	0.0121383	5.36672
Pls1	0.175068	0.222336	0.0245604	0.0535813
Pls3	0.984401	0.652777	0.160128	0.676863
Plxdc2	0.647678	0.605669	1.00348	1.11063
Plxna1	2.34963	2.22928	2.07484	1.04156
Plxna2	0.0844872	0.163528	0.133126	0.562377
Plxna4	1.43336	1.49128	1.06142	0.738194
Plxnc1	0.0274785	0.0412713	0.0852505	0.379953
Pmepa1	0.124159	0.0967816	0.127171	0.39866
Pmm1	1.64586	1.5217	2.0065	2.70623
Pmp2	0.12104	0.0740442	0.416522	0.130333
Pnck	1.66166	1.54644	1.45809	3.09662
Pnkd	1.12827	1.41095	0.859988	0.372843
Pnmal1	0.0653806	0.0726612	0.125105	0.301863
Pnp	0.104986	0.0872248	0.0974476	0.319281
Pogk	0.412427	0.582007	0.378868	0.45817
Pola2	0.386332	0.344234	0.16589	0.103726
Pold4	0.140598	0.156854	0.195458	0.295138
Polr3a	0.321504	0.268967	0.321187	0.635333
Polr3h	0.210157	0.271051	0.262305	0.611786
Pop5	0.810671	0.764366	0.540232	0.32131
Por	0.19666	0.260047	0.47599	0.962007
Pot1a	0.554441	0.543778	0.609154	0.776264
Pou4f1	0.721308	3.14421	0.0136686	0.115117
Pou4f2	0.596441	0.401403	0.741703	1.25279
Ppa1	2.10802	2.20454	2.14687	1.1491
Ppap2a	1.08415	1.16355	1.20947	1.86117
Ppapdc1b	0.270284	0.251842	0.20827	0.537778
Ppargc1a	1.7975	1.71192	1.89123	0.42843
Ppef1	0.00989578	0	0.0297201	0.461484
Ppl	0.463452	0.0625575	0.346599	0.00917566
Ppm1h	3.45396	4.78025	2.24284	1.4586
Ppm1j	0.947206	1.11253	0.527309	0.0469598
Ppm1l	0.374028	0.293812	0.515813	0.351545
Ppp1r14c	4.30068	3.5468	2.62519	1.97996
Ppp1r1a	1.76797	1.75616	1.6212	0.536482
Ppp1r27	1.02258	0.482343	0.206962	0.123043
Ppp1r3d	0.0177926	0.0420297	0.0419029	0.226509
Ppp2ca	5.42843	5.64398	5.60703	4.0423
Ppp2cb	0.43603	0.433665	0.343929	0.867461
Ppp2r2b	2.40078	1.99965	2.08835	0.98342
Ppp2r2c	2.22902	2.38544	1.77748	1.02681
Ppp3ca	1.25564	1.60019	1.12555	2.17545
Ppp3cc	0.832526	0.892759	1.12256	0.42189
Prdx3	4.07752	4.39817	4.2581	2.61528
Prdx4	0.620659	0.576111	0.656224	1.20401
Prdx5	2.72901	2.72537	2.48713	1.47394
Preb	0.462264	0.514173	0.562807	1.02744
Prep	1.91183	1.85963	1.69477	1.01968
Prepl	4.64624	4.8885	4.32953	1.84871
Prex1	0.0928371	0.0821759	0.0787641	0.347366
Prickle2	0.128515	0.0872135	0.156993	1.73389
Prkacb	2.52501	2.80789	3.03918	4.60213
Prkar2b	2.00332	4.80955	1.03249	0.909212
Prkca	0.14181	0.147519	0.194431	0.604755
Prkcb	3.28125	3.92396	2.64789	1.38524
Prkce	0.0511779	0.104337	0.0869527	0.437762
Prkg1	0.188548	0.237409	0.342961	0.592784
Prkra	1.03336	0.952768	1.064	1.76233
Prmt6	0.532946	0.634763	0.296858	0.680531
Prmt8	1.29602	0.912586	1.13632	0.0502435
Prnp	1.77235	1.76304	2.12431	3.94916
Prox1	0.855921	0.764144	0.951247	0.0288507
Prph	0.163744	0.0212584	1.54684	6.5417
Prr13	0.3457	0.247185	0.446318	0.626474
Prr15	0.209563	0.272408	0.0207038	0.172483
Prr5l	0.276682	0.10591	0.0922872	0.00576739
Prrc2b	2.28791	1.97568	2.68785	4.49732
Prrx2	0.169637	0.125748	0.554038	0.726521
Prune	0.806731	0.883497	0.666856	0.209813
Prune2	3.90024	3.10374	5.66426	41.6567
Psat1	1.0336	0.874143	1.49365	4.53498
Psd3	1.23928	0.966542	1.63228	2.40341
Ptbp3	0.31953	0.363406	0.326383	0.992862
Ptchd1	0.101586	0.00563373	0.200247	0.963947
Ptchd2	0.0615276	0.0445632	0.126011	0.432242
Ptger4	0.044033	0.212152	0.0125605	0.0495592
Ptgir	0.00187646	0.00741583	0.00321159	0.123489
Pth1r	0.391804	0.40071	0.131664	0.00649087
Ptp4a3	1.07194	0.945333	0.851367	0.494071
Ptplad2	0.037362	0.0354929	0.0812391	0.307501
Ptpn11	0.280078	0.29643	0.398576	0.832663
Ptpn5	0.999025	1.13783	1.51318	2.80082
Ptpn9	0.528253	0.624883	0.667911	1.36654
Ptprd	0.0829777	0.0926289	0.204764	0.361492
Ptprf	1.60918	1.47868	2.02529	2.60207
Ptprm	0.318233	0.325128	0.466129	0.940529
Ptprn	0.529193	0.457923	0.62027	1.01191
Ptprr	0.525256	0.756049	0.451967	0.182995
Ptpru	0.0032505	0.000652146	0.00372331	0.180534
Ptrh2	0.558683	0.599549	0.631756	0.987943
Purg	0.492644	0.563509	0.563992	1.07064
Pvalb	9.5948	12.9353	10.1293	1.5687
Pvt1	0.161238	0.288455	0.126712	0.14547
Pwwp2b	0.0550044	0.0392335	0.114231	0.42907
Pygl	0.726119	0.45339	0.782703	0.0514067
Pygm	0.758193	0.589995	0.710071	0.0424508
Pygo2	0.327228	0.324283	0.384536	0.567248
Qdpr	1.6146	1.87508	1.51273	0.844489
Qpct	0.156298	0.199116	0.389726	1.44348
Qrsl1	0.634726	0.648531	0.883845	0.507728
Qsox2	0.147234	0.147961	0.137063	0.285169
Qtrtd1	0.0992239	0.115417	0.107751	0.273421
Rab11a	6.69426	7.82095	9.98241	14.8469
Rab31	1.6096	2.34807	0.806622	0.905577
Rab33b	0.31595	0.403536	0.522149	0.614003
Rab39	0.0155336	0.011834	0.0237535	0.148543
Rab3a	11.8454	11.9783	11.3901	7.39717
Rab3c	0.881857	0.943125	0.707265	0.379622
Rab3il1	2.18907	2.39099	2.31255	1.21053
Rad50	0.181055	0.187353	0.178253	0.389163
Ralyl	0.199355	0.200066	0.417389	1.23502
Rapgef2	0.198901	0.240341	0.165708	0.465395
Rapgef5	0.448548	0.574181	0.477087	0.938735
Rarb	0.163387	0.278941	0.0878063	0.142636
Rars	1.26291	1.08199	1.16251	1.90669
Rasa4	0.0174866	0.0136551	0.0497012	0.24695
Rasgef1b	1.23067	1.50165	1.55407	2.19565
Rasgrf1	0.139172	0.254607	0.0501788	0.00200371
Rasgrp2	1.48502	1.40671	1.17074	0.0341578
Rassf4	3.4705	3.27127	2.79382	0.494687
Rassf5	0.34398	0.291765	0.588189	0.904396
Rassf6	0.155946	0.115374	0.286961	0.193161
Rbfox3	0.858417	1.25828	0.405965	0.129603
Rbm48	0.187253	0.153353	0.0957227	0.392473
Rbms1	0.871678	0.761898	0.759222	2.56087
Rbms3	3.04638	3.32317	3.36889	5.98899
Rbp1	1.45251	1.64133	1.32657	0.557173
Rcan1	2.39764	2.05127	1.26263	1.3272
Rcan2	7.04018	8.30784	5.81726	0.794795
Rcbtb1	0.902686	1.0309	0.589953	0.429369
Rcbtb2	0.777296	0.776633	0.803152	1.73098
Rcn1	0.812308	1.25311	0.942244	1.24739
Rcn2	1.46008	1.29844	1.39827	2.20446
Recql	0.122211	0.0863413	0.137356	0.272845
Reep1	2.87511	3.3138	4.99379	4.80123
Reep5	15.5167	19.0662	10.69	5.29365
Rem2	0.31165	0.355767	0.107343	0.00832308
Rev3l	1.49037	1.37199	1.67205	2.83265
Rgl1	0.231878	0.271175	0.845262	3.97553
Rgma	0.749437	0.781247	0.277732	0.144322
Rgs10	1.57901	3.35715	0.82932	0.377997
Rgs12	0.429308	0.756574	0.196309	0.134476
Rgs17	1.94006	1.96357	2.2936	3.62283
Rgs2	0.707046	0.750577	0.330638	0.222198
Rgs6	0.519986	0.373763	1.0218	1.0054
Rhbdd2	0.855081	0.979493	1.07583	1.85266
Rhbdl3	0.0641398	0.0781822	0.0609581	0.28713
Rhobtb3	0.503291	0.618354	0.626957	1.28225
Rhoc	0.645626	0.699764	0.386543	0.499744
Rhou	0.107153	0.0795861	0.201037	0.805068
Ric8	0.918948	0.734908	0.738403	1.42825
Rimkla	1.43443	1.39107	1.14018	0.601211
Rin2	0.537596	0.457045	0.568378	1.5561
Rit2	1.78333	1.09245	1.89354	1.92381
Rnase4	0.00252011	0.00236072	0.018492	4.03919
Rnaseh2b	0.174799	0.21756	0.250763	0.433821
Rnasel	0.0841766	0.11213	0.110036	0.345716
Rnf128	0.197803	0.155938	0.315796	0.209314
Rnf130	1.00935	0.976277	1.07589	2.10203
Rnf14	5.7837	5.50027	6.0568	3.78181
Rnf149	0.452732	0.468468	0.672638	0.57243
Rnf165	0.057788	0.0403036	0.153722	0.196732
Rnf169	0.0817211	0.0651507	0.0559864	0.207585
Rnf185	0.883348	0.94178	0.919241	0.408347
Rnf2	0.703635	0.941317	0.711597	1.5591
Rnf219	0.415087	0.452764	0.161879	0.148255
Rnf8	0.533624	0.655352	0.38468	0.562244
Rnh1	0.530637	0.473611	0.534253	1.16512
Robo1	0.33927	0.459932	0.221966	0.0588617
Robo2	0.456098	0.500247	0.189679	0.562226
Rora	0.496022	0.379793	0.236087	0.000494408
Rpe	0.320626	0.34337	0.326736	0.87986
Rph3a	2.00542	2.72378	4.84367	18.3856
Rpl13a	1.92831	1.87583	1.81637	2.79558
Rpl22	1.12415	1.09737	1.18879	2.13348
Rplp0	3.15616	3.21752	2.9469	5.0767
Rpp25	0.0479795	0.0398536	0.166339	0.192682
Rprm	0.0626563	0.211787	0.0945535	0.698618
Rps20	0.644899	0.623902	0.615416	1.14141
Rps3	5.49839	5.59689	5.2123	8.18083
Rps5	6.0217	6.08705	5.50621	8.36776
Rps6ka3	1.83588	1.7453	1.56929	0.284952
Rps9	2.01281	1.89484	1.87689	2.79689
Rrad	0.0126087	0.0222955	0.00329017	0.174591
Rragd	0.239548	0.382009	0.115996	0.0274186
Rrbp1	0.13663	0.132875	0.157529	0.468465
Rrm2b	0.232412	0.209399	0.326406	0.462206
Rrs1	0.157627	0.148762	0.163881	0.282007
Rsph9	0.974745	0.703599	1.29043	1.68429
Rspry1	0.382746	0.339917	0.359296	0.588347
Rsrp1	2.93402	2.77083	2.72159	4.17213
Runx1	2.60154	2.48103	0.112787	0.016783
Runx1t1	0.345072	0.647593	0.0985684	0.0687062
Rxfp3	0	8.75e-05	0.00419639	0.306472
Rxrb	0.271421	0.247037	0.246029	0.412964
Rxrg	0.0401773	0.0134045	0.763452	0.558605
Ryr3	0.269684	0.337595	0.0114462	0.0196613
S1pr5	0.0148906	0.0113737	0.0399969	0.157633
Samd8	0.623784	0.600854	0.75437	1.30287
Samsn1	0	0	6.84e-05	0.220859
Sap30	0.128738	0.12625	0.139166	0.263561
Scn1a	1.74096	1.92107	1.60902	0.649219
Scn1b	1.27597	1.28655	1.6767	0.693678
Scn3b	1.83253	1.64985	1.55631	2.99115
Scn4b	0.0989157	0.0384876	0.365787	0.0202236
Scn8a	0.986221	1.09875	1.04589	0.538442
Scnn1b	9.43e-05	0.00017122	0.000146306	0.993377
Scnn1g	5.73e-05	0	0.000254519	0.415754
Scrt1	0.480322	0.46378	0.57314	0.147018
Scube1	0.0528355	0.0169126	0.053096	1.03594
Sdc3	0.588435	0.459034	0.30344	0.113684
Sdcbp	1.52113	1.35256	1.56221	2.21123
Sdf2	1.70301	1.56592	1.66819	2.42956
Sdha	7.69951	7.09378	7.34138	4.8931
Sdhb	8.31029	7.66132	8.5276	5.36826
Sdhd	4.84792	4.77919	4.7243	3.15167
Sec11a	0.930934	0.838171	0.943356	1.51124
Sec14l1	1.34625	1.15759	1.66012	2.34902
Sec61a1	1.25173	1.29205	1.36355	2.19752
Sel1l3	0.109727	0.123796	0.113805	0.649316
Selm	0.793334	0.721652	0.699509	0.262914
Sema3a	0.750225	1.21333	0.155176	0.337242
Sema3d	0.474546	0.208439	0.422846	0.00792319
Sema3e	6.88628	4.58287	6.18792	0.37801
Sema4d	0.295836	0.382938	0.0423345	0.0640777
Serbp1	4.48082	4.52142	4.4691	7.03036
Serp2	0.886453	0.889031	0.684589	0.258232
Sertm1	0.601299	0.440632	1.18474	1.61507
Sesn1	0.18633	0.186555	0.170781	0.634951
Setd7	0.0783332	0.1091	0.128521	0.262534
Sfrp1	0.214503	0.212219	0.357417	0.616109
Sfxn3	5.94138	5.85849	4.18381	2.06357
Sgip1	1.59502	1.28493	1.42113	0.65134
Sgk3	0.0686219	0.0806358	0.135163	0.363756
Sgpp1	0.294964	0.345782	0.419742	0.583229
Sgpp2	3.11797	3.57698	2.59144	1.27961
Sh3bgr	0.0503088	0.0277763	0.386289	0.0160013
Sh3bgrl2	0.146959	0.132551	0.197926	0.354779
Sh3gl1	0.528376	0.533891	0.539979	0.839667
Sh3glb1	1.44159	1.4363	1.60827	2.83798
Sh3kbp1	0.0910601	0.0791998	0.0855602	0.417104
Sh3pxd2b	0.431198	0.395422	0.435329	0.900839
Shf	0.0201184	0.0272845	0.0607553	0.174596
Shisa2	0.817969	0.708327	0.995034	1.59392
Shisa6	0.372728	0.405014	0.0460864	0.0204101
Shmt2	0.213738	0.20706	0.228186	0.412147
Shox2	0.421393	0.337958	0.267301	0.0466765
Shroom1	0.0183165	0.0162445	0.0532535	0.224033
Sik1	0.201523	0.23084	0.207014	0.399648
Sin3a	0.234771	0.250082	0.235499	0.456159
Sipa1l1	0.494283	0.502988	0.612968	1.95957
Sipa1l2	0.463725	0.477626	0.512566	0.154187
Sirpa	0.202454	0.189963	0.155861	0.446694
Sirt3	1.18292	1.05336	1.19974	0.517708
Ska2	0.188632	0.179516	0.174579	0.343757
Skap1	0.00619938	0.0020837	0.0172345	0.403094
Ski	0.454638	0.421074	0.490698	0.905883
Skil	0.642229	0.679062	0.826739	1.2462
Slc10a4	0.00630197	0.000570268	0.0248447	0.162499
Slc10a7	0.547343	0.613463	0.621391	1.21621
Slc16a1	0.950651	1.25385	0.980384	0.310133
Slc16a2	0.0585871	0.0698284	0.0300676	0.322739
Slc17a6	6.06869	8.47498	0.656075	4.66133
Slc17a7	2.5419	1.9772	2.81178	0.441956
Slc1a4	0.444522	0.41388	0.370029	0.789263
Slc20a1	0.660241	0.681862	0.613955	0.253497
Slc22a23	0.47971	0.419392	0.261646	0.0969941
Slc24a2	1.34592	0.57648	1.45059	4.18154
Slc24a3	0.272004	0.355635	0.130032	0.0563825
Slc25a27	0.588276	0.573176	0.730197	1.08591
Slc25a3	29.3927	28.2963	28.3195	17.5299
Slc25a33	1.20172	1.2883	1.23035	2.05113
Slc25a37	0.523784	0.460049	0.70584	0.348279
Slc25a38	0.294133	0.316311	0.316065	0.523181
Slc25a4	33.4558	33.0926	33.8244	21.1627
Slc25a40	0.217205	0.219108	0.247808	0.475143
Slc29a2	0.371717	0.400161	0.304885	0.0296479
Slc29a4	0.176551	0.200396	0.208514	0.527425
Slc2a13	0.0606412	0.0493647	0.0556374	0.260991
Slc2a3	0.887432	0.787249	0.715447	1.84279
Slc31a2	0.155254	0.122503	0.124509	0.378071
Slc35f1	0.67062	0.535264	1.107	1.75905
Slc35f4	0.360347	0.406594	0.111435	0.919419
Slc36a1	0.211292	0.225213	0.215064	1.09998
Slc38a1	3.91227	3.95125	4.04967	2.56519
Slc41a3	0.45726	0.354256	0.210113	0.162114
Slc44a1	0.515663	0.621202	0.53419	1.07102
Slc4a8	0.270457	0.258976	0.507115	0.500568
Slc5a3	0.650706	0.829579	0.32608	0.347988
Slc7a7	0.0727207	0.0532423	0.169176	0.642152
Slc7a8	0.445201	0.310541	1.18051	1.49383
Slc8a1	1.11885	0.994049	0.634668	0.445635
Slc9a3r1	0.066216	0.0613005	0.0569881	1.24032
Slc9a9	0.623998	0.857909	0.228462	0.457365
Slco5a1	1.90106	2.02003	1.58136	0.947755
Slit2	0.156004	0.276632	0.0559552	0.0525091
Smad1	0.839826	0.811882	0.743589	1.68861
Smad6	0.00107471	0.00156588	0.0454662	0.13519
Smad7	0.112491	0.0923729	0.1797	0.364178
Smad9	0.244582	0.23853	0.541367	0.425108
Smarca1	0.400151	0.374042	0.399056	0.922568
Smarca2	0.691929	0.557884	0.854345	1.99567
Smarcc1	0.463876	0.490649	0.555264	0.911711
Smc5	0.341721	0.36499	0.363757	0.570231
Smek2	0.695613	0.70833	0.74958	1.23973
Smim3	0.119859	0.0469495	0.167662	0.311055
Smtnl2	0.610654	0.636911	0.387199	0.0401011
Smurf2	0.290345	0.320204	0.331322	0.795365
Smyd2	4.80625	5.68946	4.76011	2.41976
Smyd3	0.184013	0.222162	0.221243	0.457882
Snap25	42.6282	45.3298	32.9611	19.0547
Snca	0.0948618	0.0334091	0.149907	2.72995
Sncb	1.5166	1.38856	1.2378	0.171296
Sncg	12.7121	17.0916	10.682	17.8276
Snhg1	0.328111	0.329238	0.294672	0.51785
Snhg12	0.179656	0.169861	0.180256	0.506451
Snph	0.873608	0.849891	0.877456	0.310714
Sntg2	0.522122	0.814622	0.45158	0.0308666
Snx7	0.240911	0.220942	0.376452	0.36757
Socs2	0.438554	0.447672	0.449175	0.802738
Socs5	0.617929	0.707409	0.397334	0.382922
Sod2	3.2277	3.12067	2.86805	1.63496
Son	1.67445	1.70952	1.92346	2.57835
Sorbs2	0.361652	0.421295	0.371209	0.796422
Sorcs3	0.000364366	0.00512324	0.00286201	1.01817
Sord	0.402948	0.345183	0.560229	1.20898
Sowaha	0.172899	0.158919	0.231534	0.547227
Spag16	0.000146061	0	0.00624723	0.122503
Sparcl1	72.3316	70.6018	67.348	41.2672
Spats2l	0.377622	0.255283	0.115843	0.0663268
Speg	0.163795	0.102777	0.145833	0.320183
Spen	0.231152	0.235543	0.249284	0.443622
Sphkap	0.182102	0.450713	0.272402	0.221773
Spock1	0.0929304	0.248473	0.0565033	0.00136113
Spock3	47.1045	41.818	65.5423	39.0399
Spp1	86.558	59.543	115.839	42.6627
Spred3	0.0385197	0.0219903	0.0322448	0.311592
Spry2	1.05792	1.35899	0.793477	1.67382
Spry4	0.195355	0.118948	0.287768	0.483472
Spsb1	0.147104	0.11497	0.254966	0.84314
Sptb	0.198805	0.41345	0.0449765	0.0894241
Spty2d1	0.303466	0.44842	0.26004	0.219097
Srd5a1	0.185154	0.293766	0.115489	0.142566
Srgap1	0.749514	0.705789	1.05097	1.52062
Srgap3	1.39382	1.35209	2.0996	2.77875
Srrm4	0.558778	0.554738	0.566154	0.162928
Ss18	0.27168	0.331073	0.337458	0.592323
Ssh2	0.375548	0.432796	0.818539	0.774918
St3gal4	0.448246	0.567794	0.302012	0.702719
St3gal6	0.334263	0.267347	0.0946103	0
St8sia2	0.397785	0.258384	0.214406	0.766364
St8sia4	0.0272143	0.00338183	0.0387342	1.16887
St8sia5	0.508756	0.429456	0.964097	1.12892
Stard10	0.0952575	0.153003	0.130067	0.881886
Stard5	0.29354	0.265493	0.822209	2.22379
Stat2	0.0535049	0.0562177	0.0803538	0.237189
Steap2	0.178869	0.322579	0.0960979	0.122547
Steap3	0.0110335	0.00457925	0.0336448	0.287385
Stk25	2.74845	2.53614	2.72591	4.12669
Stk32b	0.104033	0.213838	0.0415792	0.0352532
Stk33	0.0243318	0.0371867	0.0790432	0.197562
Stmn3	30.1684	29.1811	29.3667	17.1361
Strip2	0.72137	0.67406	0.74722	0.0268712
Strn3	0.952247	0.946615	0.97317	1.60733
Stx1a	0.521498	0.448573	0.241176	0.237772
Stxbp1	11.3878	11.6299	10.351	6.01757
Stxbp5	0.273368	0.305444	0.282117	1.09214
Sucla2	5.47316	5.65335	6.14477	3.35866
Suclg1	3.06161	3.0068	3.25628	2.10555
Sult4a1	2.97186	2.72952	2.69586	1.90357
Supt3	0.295316	0.291979	0.409641	0.738828
Susd5	0.0166009	0.0183785	0.0844402	0.312182
Sv2b	2.07228	1.79351	1.29594	0.127313
Sv2c	0.398276	0.46994	0.392732	0.0157582
Syn1	3.86201	3.61719	3.70858	2.68786
Syndig1	0.366707	0.16894	0.774494	0.730026
Syngr1	0.305643	0.308135	0.716041	0.773339
Synm	0.670901	0.674885	0.789966	0.0248233
Synpr	0.927909	1.22112	0.516794	4.57814
Syp	5.75893	5.66584	5.76206	4.15371
Syt1	0.976885	1.17481	0.419611	1.68564
Syt11	6.23227	6.27662	6.63841	9.5993
Syt15	0.00269111	0.00141697	0.000759488	0.21675
Syt17	0.309731	0.192511	0.410061	0.0695474
Syt4	1.80528	1.32141	1.8664	2.91294
Syt5	0.246216	0.161999	0.255346	1.21112
Syt7	1.05101	0.712968	1.5633	0.333394
Syt9	0.0893049	0.216327	0.0338693	0.0880158
Sytl2	2.43724	1.72883	3.40775	4.60913
Tac1	0	8.44e-05	0.000268843	1.69861
Tacc2	0.164929	0.191988	0.513434	0.716468
Tanc1	0.118249	0.0850329	0.820642	0.95933
Tango2	2.7712	2.47116	3.28876	1.65068
Tbc1d1	0.0306671	0.0330817	0.0391997	0.181777
Tbc1d10a	0.168981	0.1392	0.277254	0.834346
Tbc1d16	0.263098	0.276026	0.263368	0.549781
Tbc1d8	0.773951	0.915501	0.691824	3.14466
Tbc1d9	0.348156	0.532623	0.311593	0.367502
Tbc1d9b	0.649833	0.55331	0.603893	1.25287
Tbcd	0.72932	0.644188	0.830425	1.21134
Tbcel	0.126121	0.109666	0.174409	0.564148
Tbl1x	0.202946	0.206741	0.201297	0.421548
Tcf20	0.195175	0.179934	0.180052	0.368069
Tcf25	15.5073	15.8387	12.8962	9.61581
Tcirg1	0.0940998	0.124278	0.122397	0.492481
Tcp11l2	0.420089	0.495962	0.466121	0.900351
Tdrd3	0.449288	0.517696	0.460796	0.896776
Tdrp	0.514798	0.42359	0.279535	0.232218
Tec	0.0695255	0.045601	0.0984249	0.235688
Tecr	14.8377	14.9655	13.1305	9.22024
Tenm2	0.230673	0.304784	0.0219385	0.0535049
Tenm3	1.84608	1.87665	1.17798	1.83369
Tes	0.135416	0.114835	0.174101	0.450238
Tex15	0.024958	0.0344769	0.0220579	0.543288
Tfcp2l1	0.279811	0.0548185	0.0722281	0.014783
Tfrc	6.59259	7.13595	4.96442	0.825923
Tgfa	0.274832	0.474252	0.117774	0.234297
Tgfb2	1.46731	1.89818	0.57817	1.91736
Tgm2	0.39696	0.289739	0.00421375	0
Th	0.00491146	0.00402206	0.136121	7.30033
Thrb	0.623526	0.744745	0.260971	0.0996649
Thsd7a	1.08752	0.493563	0.939589	1.30789
Thy1	0.64844	0.510795	1.0086	0.00321066
Tle2	0.114475	0.185891	0.00411344	0.000871674
Tle4	0.798148	0.715515	2.73957	6.92384
Tm6sf1	1.24557	0.943496	0.937149	0.00212736
Tm7sf2	0.235822	0.268524	0.347684	0.846097
Tmc7	0.201853	0.134044	0.313299	0.114671
Tmcc2	0.312306	0.327271	0.319024	0.68442
Tmeff2	0.118066	0.300232	0.0573579	0.81455
Tmem100	0.564949	0.441373	0.330467	0.0198701
Tmem101	0.204711	0.228007	0.197294	0.368919
Tmem104	0.125333	0.0932072	0.124638	0.322335
Tmem106a	0.105743	0.0708118	0.127269	0.438433
Tmem117	1.35929	2.68331	0.421265	0.642027
Tmem119	6.56e-05	0.000223108	0.0162148	0.622438
Tmem120a	0.36423	0.331284	0.577552	0.739587
Tmem132a	0.263812	0.175627	0.46108	0.337817
Tmem132b	0.00111503	0	0.0180774	0.617111
Tmem132c	0.0216088	0.00445459	0.0332026	0.170073
Tmem132e	0.130181	0.108764	0.534449	1.995
Tmem151b	0.180294	0.165164	0.157766	0.357316
Tmem159	0.450771	0.285202	0.266382	0.331867
Tmem163	1.09431	0.713842	1.60863	0.903181
Tmem164	0.219649	0.298806	0.104262	0.264454
Tmem165	0.604035	0.515664	0.674356	1.13341
Tmem169	0.261988	0.36363	0.766738	0.633396
Tmem176a	0.32768	0.299941	0.461733	0.805161
Tmem177	0.0931201	0.0831381	0.105845	0.356236
Tmem179	1.07085	1.05015	0.798202	0.54321
Tmem196	0.795717	1.09116	0.419633	0.0344154
Tmem219	0.157797	0.138802	0.236266	0.302374
Tmem229a	0.569677	0.518735	1.04699	1.21302
Tmem229b	0.677185	0.561472	1.82114	1.22971
Tmem246	2.96235	2.94117	2.28822	1.84578
Tmem25	2.08215	2.5806	2.18032	3.28469
Tmem26	0.0547601	0.210759	0.0729947	0.771382
Tmem29	0.653167	0.589	0.541508	1.07802
Tmem35	1.82342	1.84529	1.54864	0.80928
Tmem37	0.54552	0.624892	0.466953	0.0950743
Tmem38a	0.957199	0.936609	1.31781	1.65415
Tmem40	0.029183	0.018324	0.166522	0.138214
Tmem41a	1.53542	1.70065	1.33352	0.84001
Tmem47	1.35108	1.75983	0.786646	1.54215
Tmem55a	1.85622	1.83977	2.30372	4.54001
Tmem55b	0.893056	0.913524	0.936501	1.49998
Tmem56	0.174127	0.171287	0.229441	2.58252
Tmem59	2.94327	3.5526	3.34548	6.24371
Tmem64	0.308338	0.263936	0.344372	0.603103
Tmem65	0.755205	0.730019	1.42254	1.21392
Tmem74b	0.827236	0.726599	0.990667	0.385984
Tmem86a	0.493219	0.413457	0.935186	1.62653
Tmem8b	0.15491	0.194148	0.224189	0.47003
Tmem91	0.0286872	0.0205207	0.0268184	0.221065
Tmod1	0.412776	0.314809	0.247082	0.079621
Tmod3	0.325906	0.332216	0.421002	0.69596
Tmod4	0.399081	0.169254	0.582341	0.0648905
Tmprss3	0.0668004	0.0527064	0.633203	0.556278
Tmtc2	0.189699	0.185842	0.263202	0.509622
Tmx2	2.23702	2.27908	2.27909	1.1451
Tnc	0.0111518	0.00487544	0.0131505	1.85574
Tnfaip8l1	0.128304	0.243814	0.0357921	0.128274
Tnni1	0.753961	0.697994	0.870579	0.0456427
Tnr	0.000479417	0.00447283	0.000271937	0.259971
Tns3	0.0648382	0.0887012	0.0890874	0.200165
Tob1	1.43534	1.47981	1.22082	0.834598
Tpd52	0.514607	0.570138	0.611628	1.33382
Tpi1	6.18572	6.26436	6.1932	3.55559
Tpm1	3.07277	3.43048	2.89908	1.65413
Tpm4	0.497361	0.513012	0.444857	0.818301
Tpp2	1.30187	1.32434	1.23644	2.1977
Tppp	0.362677	0.339788	0.439597	0.782893
Tppp3	5.11062	3.52973	4.84559	2.09366
Tprgl	1.71156	1.63722	1.86798	2.745
Tprkb	0.467548	0.462062	0.442816	0.95306
Trhde	0.3926	0.479296	0.369367	0.000619467
Trib2	1.4092	1.37575	1.75949	0.544953
Trim16	0.126769	0.0844576	0.225502	0.102166
Trim24	0.206821	0.161307	0.218151	0.414612
Trim27	0.371114	0.463133	0.508646	0.670404
Trim36	2.34491	2.88499	1.76024	0.384016
Trim62	0.756061	0.837448	1.26935	2.26637
Triobp	0.146706	0.159558	0.149657	0.339366
Tsc2	0.584787	0.509274	0.463362	0.887634
Tsc22d1	9.73055	8.85073	7.20539	3.36363
Tsc22d3	5.04837	5.1471	5.06186	2.66423
Tshz1	0.123045	0.229068	0.0384619	0.149557
Tshz2	1.14464	0.479849	1.20856	1.17852
Tshz3	0.118903	0.0604351	0.148659	0.83536
Tspan18	0.260453	0.317071	0.145997	0.762658
Tspan2	1.2725	2.03219	0.318082	0.510653
Tspan4	2.42637	2.26245	2.84688	0.676219
Tspan6	1.11855	1.08024	1.00845	1.75112
Tspan7	2.6237	1.35155	3.29163	5.65706
Tspan9	0.0528109	0.0665011	0.259959	0.215714
Tsr2	0.601824	0.59511	0.678886	0.948679
Ttc3	21.2635	22.3103	19.1568	13.1254
Ttc9b	2.33456	2.37387	2.18519	1.54732
Ttll7	1.7699	2.17832	1.10776	1.58354
Ttn	0.641686	0.304405	0.798503	0.358627
Ttyh2	1.80215	2.31843	0.611879	0.630025
Tub	0.390835	0.362289	0.500378	0.897356
Tuba1b	2.56481	2.67938	2.20916	1.44307
Tuba4a	2.56901	2.36476	5.99088	5.44984
Tubb2a	15.0693	14.4962	13.1408	9.53323
Tubb3	12.0652	11.6205	11.8	7.85145
Twf1	0.855075	1.59934	0.780674	0.829535
Twf2	0.364674	0.489584	0.267556	0.184006
Txndc16	0.532987	0.569125	0.558593	1.19579
Ubash3b	0.522979	0.345164	0.179931	0.293063
Ube2ql1	0.330287	0.416355	0.643242	1.50611
Ubl3	2.13608	2.32754	1.92763	3.09465
Ubr5	0.678232	0.728393	1.25853	1.4513
Ubtd2	0.688589	0.616099	0.642085	2.1482
Ubxn2b	0.539102	0.485312	0.46526	0.962456
Unc13b	0.131423	0.117263	0.188881	0.390666
Unc5b	0.0808439	0.0599743	0.228712	0.508207
Unc5c	0.574092	0.399652	0.272913	1.90758
Unc5d	1.5168	1.00251	1.7028	1.37795
Uqcrc1	11.1851	10.9538	11.175	7.98364
Uqcrc2	6.71815	6.33947	6.09993	4.18335
Uqcrq	4.32339	4.03773	4.27502	2.94777
Usb1	0.121305	0.10641	0.14502	0.29138
Usp11	1.48174	1.3249	1.68205	2.50375
Usp13	0.259226	0.27376	0.405335	0.245183
Usp3	0.384346	0.24003	0.510133	0.261112
Usp30	0.230889	0.220252	0.190568	0.409394
Usp31	0.351816	0.444552	0.353975	0.668262
Vamp1	6.6253	7.9861	5.9931	1.14018
Vat1l	0.146049	0.0538715	0.56484	0.666306
Vav3	0.144575	0.165908	0.0249197	0.455943
Vdac1	11.7383	11.4431	12.3899	7.9546
Vegfb	0.937576	0.939107	0.81736	0.480443
Vkorc1	0.319392	0.317553	0.354357	0.605066
Vldlr	0.0627503	0.0563095	0.161837	0.392676
Vps13c	0.460465	0.360359	0.233711	0.452918
Vps37b	0.144482	0.170933	0.161314	0.487253
Vps4b	0.655628	0.603548	0.696968	1.21917
Vps8	0.360401	0.296679	0.380874	0.83983
Vrk1	0.237993	0.234835	0.316509	0.602328
Vsnl1	8.31692	8.72975	5.0525	0.207984
Vtn	0.0598301	0.171941	0.00974768	0
Vwa5a	0.0829354	0.134417	0.190927	0.54511
Wbp5	1.31273	1.42585	1.27153	3.16885
Wdr1	4.68262	4.07219	6.46291	4.08773
Wdr44	0.273932	0.231579	0.265746	0.853577
Wdr55	0.267456	0.308357	0.218869	0.479804
Wee1	0.446719	0.619408	0.380841	0.186921
Wfs1	0.597187	0.745535	0.350944	0.254351
Wls	0.332849	0.233111	0.969789	0.998221
Wnt5a	0.0361845	0.0943164	0.0309143	0.930676
Wscd1	0.526204	0.369437	0.136314	0.322063
Wwc2	0.0531376	0.0785145	0.0816651	0.19788
X1110032F04Rik	0.872748	0.861882	1.06459	1.99535
X1110034G24Rik	0.179335	0.218572	0.235418	0.401451
X1110038B12Rik	0.363195	0.380706	0.334855	0.856785
X1190002N15Rik	0.450736	0.834432	0.134811	0.362366
X1500012F01Rik	0.44495	0.425409	0.433893	1.24957
X1700019D03Rik	0.419444	0.317265	0.583161	2.85278
X1700020I14Rik	1.02288	1.22182	0.888633	0.523735
X1700026D08Rik	0.734571	0.800903	0.387644	0
X1810041L15Rik	0.30179	0.500975	0.155775	0.718978
X2010107E04Rik	7.56006	7.56833	7.30393	3.98991
X2010111I01Rik	1.45283	1.22621	1.45716	2.27654
X2210013O21Rik	1.84007	1.8406	2.25385	3.28849
X2410006H16Rik	0.591639	0.515176	0.498232	1.32658
X2410131K14Rik	1.16792	1.20659	0.945062	0.643237
X2610203C20Rik	0.034111	0.0258162	0.115154	0.197319
X2610301B20Rik	0.591112	0.702171	0.735282	1.32597
X2610305D13Rik	0.0435074	0.0378679	0.0306559	0.170788
X2700060E02Rik	1.84413	1.81696	0.991069	1.36687
X2700070H01Rik	0.00581309	0.00560642	0.0251339	0.21132
X2900026A02Rik	0.0838317	0.0617811	0.0830325	0.348685
X4831440E17Rik	0.0209552	0.0211132	0.0350018	0.13869
X4833424O15Rik	0.355862	0.284124	0.646068	0.445635
X4932438A13Rik	1.68502	1.79776	1.75365	3.17764
X5730455P16Rik	1.65782	1.6307	1.7018	2.54242
X6330403K07Rik	7.68781	8.06687	7.26525	4.23268
X6430571L13Rik	0.354957	0.594735	0.30924	0.137875
X6530402F18Rik	0.143677	0.112895	0.454838	0.433498
X9330159F19Rik	0.501839	0.652597	0.420881	0.371163
X9830147E19Rik	0.0578072	0.0435282	0.0545188	0.201252
Xist	1.63042	1.36628	1.87128	2.42817
Xpo7	0.333101	0.337238	0.353704	0.65309
Xpr1	1.61256	1.2894	3.45218	5.33449
Xrcc5	0.0801642	0.0915863	0.311516	0.475242
Ybx3	0.25553	0.277244	0.23473	0.458202
Yipf2	0.0944118	0.078683	0.115825	0.270144
Yipf6	0.500783	0.532446	0.462507	0.963403
Ypel1	0.075305	0.0907848	0.0636142	0.422265
Ypel2	0.112587	0.0816429	0.113686	0.229496
Ypel3	1.6666	1.94158	1.43089	2.68919
Ywhah	6.44005	7.02487	7.3625	9.3881
Zadh2	0.209134	0.273249	0.0475764	0.300877
Zbed3	0.198359	0.198509	0.196357	0.373223
Zbtb34	0.108138	0.105586	0.0781067	0.226185
Zbtb40	0.0481417	0.0624373	0.0531037	0.561188
Zbtb7c	0.0474716	0.0378437	0.0732638	0.321788
Zcchc12	0.302783	0.37054	0.112639	0.103801
Zcchc14	0.227883	0.199347	0.248305	0.55948
Zdhhc12	0.0498824	0.0675705	0.0447393	0.186856
Zdhhc13	0.47644	0.476073	0.512475	1.0197
Zeb1	0.388168	0.252879	0.374705	0.667111
Zeb2	0.273946	0.367015	0.1697	0.252251
Zfhx3	0.328318	0.247334	0.399926	1.22668
Zfp185	0.024015	0.0164115	0.025983	0.352257
Zfp207	3.32961	3.26801	3.18807	5.41259
Zfp365	0.0973338	0.229072	0.0601604	0.0335956
Zfp423	0.173522	0.147591	0.268239	0.666486
Zfp462	0.125222	0.13147	0.112337	0.243355
Zfp521	1.9492	1.51344	2.17919	0.706364
Zfp532	0.300079	0.293362	0.657834	0.584604
Zfp536	0.391671	0.490684	0.275063	0.147306
Zfp612	0.396567	0.560097	0.380105	0.373458
Zfp622	0.335499	0.413105	0.452084	0.663726
Zfp68	1.13415	1.11412	1.29584	1.87549
Zfp704	0.40889	0.56349	0.275735	0.869375
Zfp706	4.25254	3.83636	4.90415	3.11972
Zfp800	0.253959	0.251805	0.23945	0.477811
Zfp804a	1.3907	0.97041	1.39371	0.52876
Zfp804b	7.47e-05	0	0	0.124454
Zfp874a	0.159474	0.140155	0.239931	0.401999
Zfpm1	0.0105644	0.0124813	0.0166946	0.125798
Zmat3	0.428041	0.480594	0.488397	0.950822
Zmym2	0.775267	0.843531	0.752216	1.28266
Zmynd11	1.1109	1.16535	1.21553	1.79023
Znrf1	0.529507	0.48985	0.490183	1.02166
Znrf2	0.0853384	0.0853372	0.0706329	0.259863
Zswim7	0.59	0.651612	0.476334	0.193919
Zxda	0.058625	0.0841447	0.0977445	0.230726
