# Supplementary material for: Neuronal heterogeneity and stereotyped connectivity in the auditory afferent system
Source: Nat Commun. 2018 Sep 12;9:3691. doi: 10.1038/s41467-018-06033-3 (PMC6135759; doi:10.1038/s41467-018-06033-3)
Supplement: Supplementary file 7 — Supplementary Data 5 [file 41467_2018_6033_MOESM7_ESM.xlsx]

## Sheet: Markers of every cluster SGNs
	p_val	avg_diff	pct.1	pct.2	cluster	gene
Calb1	4.26159e-72	1.33926	0.994	0.707	SGN1a	Calb1
Runx1	7.11937e-42	0.462667	1	0.671	SGN1a	Runx1
Lypd1	1.76126e-41	0.111555	0.994	0.566	SGN1a	Lypd1
Ppp1r27	3.85603e-38	0.41418	0.989	0.75	SGN1a	Ppp1r27
Slc17a6	4.5542e-32	0.208443	1	0.842	SGN1a	Slc17a6
Ntng1	3.14591e-31	0.369138	0.989	0.77	SGN1a	Ntng1
Pcp4	3.68178e-31	0.534331	0.701	0.316	SGN1a	Pcp4
Pld5	1.79458e-26	0.395188	1	0.819	SGN1a	Pld5
Tfcp2l1	9.44015e-23	0.188345	0.649	0.194	SGN1a	Tfcp2l1
Cdkn1c	2.18249e-21	0.370274	0.977	0.826	SGN1a	Cdkn1c
Car12	2.65648e-20	0.399566	0.994	0.865	SGN1a	Car12
Tgm2	1.12985e-18	0.199859	0.764	0.345	SGN1a	Tgm2
Itga8	8.13421e-18	0.2383	0.879	0.569	SGN1a	Itga8
Fam102b	1.01549e-16	0.213085	0.81	0.467	SGN1a	Fam102b
Ppl	1.70578e-16	0.209965	0.799	0.434	SGN1a	Ppl
Pls3	4.44169e-16	0.324928	0.874	0.612	SGN1a	Pls3
Cx3cl1	5.50141e-15	0.203512	0.914	0.638	SGN1a	Cx3cl1
Cdh9	6.96859e-15	0.267277	0.943	0.635	SGN1a	Cdh9
Prr5l	5.62022e-14	0.154829	0.644	0.293	SGN1a	Prr5l
Padi2	1.47197e-13	0.230849	0.862	0.641	SGN1a	Padi2
Grem2	1.81958e-13	0.14309	0.856	0.572	SGN1a	Grem2
Ubash3b	2.53341e-13	0.183237	0.897	0.638	SGN1a	Ubash3b
Fbln1	3.79892e-13	0.166882	1	0.928	SGN1a	Fbln1
Casq1	5.54308e-13	0.297803	0.81	0.592	SGN1a	Casq1
Ttyh2	2.03392e-12	0.134524	1	0.947	SGN1a	Ttyh2
Hydin	2.73955e-12	0.116833	0.466	0.191	SGN1a	Hydin
Mknk1	2.76802e-12	0.133804	0.897	0.589	SGN1a	Mknk1
Ccdc184	3.02423e-12	0.199623	1	0.938	SGN1a	Ccdc184
Kcnip2	3.07107e-12	0.225824	0.954	0.697	SGN1a	Kcnip2
C530008M17Rik	5.33979e-12	0.212816	1	0.924	SGN1a	C530008M17Rik
Dcn	3.19768e-11	0.437658	0.42	0.253	SGN1a	Dcn
Sdc3	5.97386e-11	0.149515	0.983	0.829	SGN1a	Sdc3
Wscd1	1.04962e-10	0.18994	0.822	0.566	SGN1a	Wscd1
Cdc42ep2	2.49147e-10	0.194859	0.977	0.878	SGN1a	Cdc42ep2
Spats2l	3.34245e-10	0.153919	0.764	0.487	SGN1a	Spats2l
Shisa6	6.3287e-10	0.117619	0.828	0.533	SGN1a	Shisa6
Lypd6	1.18589e-09	0.154781	0.989	0.895	SGN1a	Lypd6
Brinp3	2.40642e-09	0.189512	0.874	0.674	SGN1a	Brinp3
Galnt14	3.05084e-09	0.195968	0.805	0.543	SGN1a	Galnt14
Tm6sf1	3.72098e-09	0.176719	0.994	0.944	SGN1a	Tm6sf1
Tshz2	6.89432e-09	0.148044	0.994	0.938	SGN1a	Tshz2
Khdrbs2	6.90219e-09	0.129713	0.868	0.618	SGN1a	Khdrbs2
Ifit1	7.38494e-09	0.151959	0.494	0.224	SGN1a	Ifit1
Kcnmb2	1.77432e-08	0.161611	0.885	0.688	SGN1a	Kcnmb2
Cckar	2.90339e-08	0.174277	0.96	0.789	SGN1a	Cckar
Pth1r	3.14505e-08	0.102901	0.914	0.711	SGN1a	Pth1r
Adora1	4.29724e-08	0.10351	0.546	0.395	SGN1a	Adora1
Nudt17	5.76361e-08	0.137309	0.805	0.668	SGN1a	Nudt17
Stx1a	8.35708e-08	0.125076	0.948	0.816	SGN1a	Stx1a
B3galt2	1.43748e-07	0.205496	0.977	0.911	SGN1a	B3galt2
Tmem159	1.80952e-07	0.12547	0.897	0.766	SGN1a	Tmem159
Lhfp	1.83364e-07	0.20572	0.971	0.888	SGN1a	Lhfp
Rora	2.50822e-07	0.146775	0.793	0.612	SGN1a	Rora
Cntnap5c	3.40794e-07	0.184674	0.925	0.868	SGN1a	Cntnap5c
Dact2	4.07575e-07	0.1022	0.874	0.783	SGN1a	Dact2
Hpcal4	9.97548e-07	0.102971	0.575	0.431	SGN1a	Hpcal4
Fam184b	1.10373e-06	0.146245	0.897	0.714	SGN1a	Fam184b
Fjx1	2.02305e-06	0.102657	0.943	0.852	SGN1a	Fjx1
Slc41a3	2.62421e-06	0.131448	0.833	0.688	SGN1a	Slc41a3
Far2	3.15487e-06	0.11319	0.81	0.618	SGN1a	Far2
Lrtm2	3.42215e-06	0.11564	0.701	0.553	SGN1a	Lrtm2
Cdhr1	4.92593e-06	0.160204	0.69	0.461	SGN1a	Cdhr1
Kitl	5.54739e-06	0.142437	0.741	0.53	SGN1a	Kitl
Klhdc8a	9.03985e-06	0.123624	0.989	0.931	SGN1a	Klhdc8a
Tmem100	1.00283e-05	0.136396	0.868	0.734	SGN1a	Tmem100
Prmt8	1.11549e-05	0.158856	0.983	0.921	SGN1a	Prmt8
St3gal6	1.20962e-05	0.128507	0.598	0.378	SGN1a	St3gal6
Tmod1	1.23281e-05	0.106689	0.851	0.714	SGN1a	Tmod1
Sema3d	1.84768e-05	0.132294	0.69	0.461	SGN1a	Sema3d
Vps13c	2.14927e-05	0.10912	0.948	0.888	SGN1a	Vps13c
Kcnt1	3.67223e-05	0.12837	0.966	0.885	SGN1a	Kcnt1
Pcsk5	4.86662e-05	0.129457	0.931	0.812	SGN1a	Pcsk5
Slc22a23	0.000141934	0.107666	0.851	0.789	SGN1a	Slc22a23
Tdrp	0.00022218	0.117266	0.833	0.711	SGN1a	Tdrp
Abhd14b	0.000300148	0.105653	0.799	0.724	SGN1a	Abhd14b
Pola2	0.000384731	0.103984	0.787	0.655	SGN1a	Pola2
X1700026D08Rik	0.000577471	0.102256	0.902	0.766	SGN1a	X1700026D08Rik
Chrdl1	0.0012213	0.131966	0.661	0.546	SGN1a	Chrdl1
Lgals9	0.00245879	0.11407	0.471	0.336	SGN1a	Lgals9
Frzb	0.00359597	0.120798	0.908	0.819	SGN1a	Frzb
Pou4f11	8.7418e-105	1.08969	1	0.529	SGN1b	Pou4f1
D130009I18Rik1	1.15373e-75	0.429877	0.872	0.067	SGN1b	D130009I18Rik
Cdk14	5.93866e-67	0.75927	1	0.939	SGN1b	Cdk14
Lypd11	1.81854e-66	0.589775	1	0.596	SGN1b	Lypd1
Pcsk2	2.15164e-62	0.676414	1	0.839	SGN1b	Pcsk2
Slc17a61	9.01744e-61	0.690514	1	0.854	SGN1b	Slc17a6
Espn	2.28958e-60	0.450476	0.886	0.274	SGN1b	Espn
Mgat4c1	7.58814e-60	0.377084	0.906	0.161	SGN1b	Mgat4c
Ccdc109b1	1.01388e-55	0.415686	0.839	0.146	SGN1b	Ccdc109b
Nmrk1	2.26964e-50	0.656201	1	0.833	SGN1b	Nmrk1
Rgs10	1.55197e-45	0.683474	1	0.93	SGN1b	Rgs10
Grxcr1	4.12995e-45	0.199156	0.685	0.064	SGN1b	Grxcr1
Grm81	3.16994e-42	0.337969	0.819	0.201	SGN1b	Grm8
Tmem117	4.96217e-42	0.646234	1	0.863	SGN1b	Tmem117
Hs3st21	3.64057e-41	0.218463	0.644	0.088	SGN1b	Hs3st2
Anks1b	7.62384e-38	0.395821	1	0.851	SGN1b	Anks1b
Runx11	4.58033e-35	0.362123	1	0.696	SGN1b	Runx1
Tspan2	7.89312e-34	0.502802	0.993	0.824	SGN1b	Tspan2
Ntng11	1.26907e-33	0.397835	1	0.781	SGN1b	Ntng1
Ndst3	3.71239e-32	0.370989	0.859	0.328	SGN1b	Ndst3
Galnt13	7.31537e-32	0.361548	0.966	0.76	SGN1b	Galnt13
Bhlhe22	3.70511e-31	0.181689	0.899	0.392	SGN1b	Bhlhe22
Lrrc3b	1.95438e-30	0.358265	0.906	0.468	SGN1b	Lrrc3b
Runx1t1	1.08021e-29	0.294569	0.973	0.72	SGN1b	Runx1t1
Plcd4	1.39954e-29	0.405055	0.926	0.441	SGN1b	Plcd4
Bcl11a	5.87045e-29	0.319247	1	0.939	SGN1b	Bcl11a
Rbfox3	1.12265e-27	0.326456	1	0.918	SGN1b	Rbfox3
Sema3a	2.11024e-27	0.402186	0.993	0.687	SGN1b	Sema3a
Htr1a	1.43746e-26	0.125009	0.322	0.009	SGN1b	Htr1a
Rgs12	1.28233e-25	0.288795	0.973	0.821	SGN1b	Rgs12
Sptb	6.52601e-24	0.22479	0.879	0.498	SGN1b	Sptb
Kcnip3	9.3379e-24	0.351299	0.919	0.517	SGN1b	Kcnip3
Chst9	1.10925e-23	0.18466	0.463	0.061	SGN1b	Chst9
Pirt	8.48755e-23	0.370622	0.872	0.514	SGN1b	Pirt
Fbln11	3.0025e-22	0.34534	1	0.933	SGN1b	Fbln1
Tle2	6.20153e-22	0.110064	0.779	0.307	SGN1b	Tle2
Lrrc42	7.36124e-22	0.237338	0.98	0.851	SGN1b	Lrrc42
Elmo1	7.9859e-22	0.361441	0.987	0.897	SGN1b	Elmo1
Adam11	1.00481e-21	0.258195	0.987	0.796	SGN1b	Adam11
Cd164l2	1.27223e-21	0.112052	0.785	0.435	SGN1b	Cd164l2
Lypd61	6.2908e-21	0.391963	1	0.897	SGN1b	Lypd6
X1190002N15Rik	8.21588e-21	0.33287	0.906	0.605	SGN1b	X1190002N15Rik
Slit2	2.21887e-20	0.141065	0.819	0.356	SGN1b	Slit2
Ptger4	2.34068e-20	0.161536	0.537	0.125	SGN1b	Ptger4
Fgf13	2.88816e-20	0.42816	0.832	0.769	SGN1b	Fgf13
C530008M17Rik1	1.91901e-19	0.353474	1	0.93	SGN1b	C530008M17Rik
Osbp2	3.02177e-19	0.21409	0.973	0.736	SGN1b	Osbp2
Lgr5	1.74699e-18	0.295698	0.98	0.781	SGN1b	Lgr5
Colgalt2	6.77367e-18	0.285979	0.993	0.812	SGN1b	Colgalt2
Akap5	7.48526e-18	0.243243	0.792	0.416	SGN1b	Akap5
Kcnc21	1.7129e-17	0.237254	0.993	0.815	SGN1b	Kcnc2
Pld51	4.03934e-17	0.252555	1	0.833	SGN1b	Pld5
Dcbld2	4.78367e-17	0.236436	0.839	0.486	SGN1b	Dcbld2
Cdh7	7.24933e-17	0.158442	0.423	0.091	SGN1b	Cdh7
Grxcr2	8.57103e-17	0.100895	0.564	0.216	SGN1b	Grxcr2
Tenm2	1.03332e-16	0.140149	0.893	0.526	SGN1b	Tenm2
Spock1	1.97771e-16	0.15185	0.725	0.35	SGN1b	Spock1
Adrb1	7.47882e-16	0.120683	0.879	0.617	SGN1b	Adrb1
Tshz1	1.80017e-15	0.120435	0.725	0.55	SGN1b	Tshz1
Mknk11	3.23396e-15	0.197019	0.919	0.602	SGN1b	Mknk1
X6430571L13Rik	4.66166e-15	0.186411	0.94	0.833	SGN1b	X6430571L13Rik
Slc9a9	5.12433e-15	0.247288	0.973	0.781	SGN1b	Slc9a9
Plekha5	6.01327e-15	0.154852	0.919	0.799	SGN1b	Plekha5
Vtn	9.75787e-15	0.123611	0.483	0.161	SGN1b	Vtn
Cyp7b1	1.94431e-14	0.252331	0.765	0.429	SGN1b	Cyp7b1
Cdh8	2.0369e-14	0.109871	0.349	0.061	SGN1b	Cdh8
Kcnn1	2.13268e-14	0.245636	0.919	0.69	SGN1b	Kcnn1
Ryr3	2.3889e-14	0.15242	0.779	0.392	SGN1b	Ryr3
Tmem196	2.82096e-14	0.270041	0.973	0.869	SGN1b	Tmem196
Prr15	4.53627e-14	0.119267	0.926	0.635	SGN1b	Prr15
Mef2c	7.47948e-14	0.22838	0.96	0.827	SGN1b	Mef2c
Gyg	1.03405e-13	0.285145	0.94	0.778	SGN1b	Gyg
Avil	1.33346e-13	0.186787	0.658	0.359	SGN1b	Avil
Syt9	1.87125e-13	0.131627	0.53	0.188	SGN1b	Syt9
Sema4d	5.00859e-13	0.16068	0.852	0.584	SGN1b	Sema4d
Fmn1	6.7741e-13	0.120774	0.805	0.444	SGN1b	Fmn1
Gng4	7.2938e-13	0.105253	0.342	0.067	SGN1b	Gng4
Klhdc8a1	9.90507e-13	0.244312	1	0.93	SGN1b	Klhdc8a
Camk1d	1.31078e-12	0.116988	0.544	0.225	SGN1b	Camk1d
Diras2	2.32389e-12	0.104726	0.718	0.386	SGN1b	Diras2
Kcnip21	3.56283e-12	0.28212	0.946	0.72	SGN1b	Kcnip2
Ehd1	5.3037e-12	0.181802	0.98	0.897	SGN1b	Ehd1
Stk32b	9.6794e-12	0.12217	0.584	0.252	SGN1b	Stk32b
X1810041L15Rik	1.26044e-11	0.170629	0.926	0.672	SGN1b	X1810041L15Rik
Mlf1	1.48435e-11	0.152446	0.812	0.48	SGN1b	Mlf1
Shisa61	2.58189e-11	0.143366	0.859	0.541	SGN1b	Shisa6
Dytn	2.9816e-11	0.136305	0.638	0.38	SGN1b	Dytn
Cyld	3.57246e-11	0.21657	0.926	0.833	SGN1b	Cyld
Plcxd3	9.29446e-11	0.172955	0.611	0.322	SGN1b	Plcxd3
Tgfa	1.10288e-10	0.199543	0.738	0.498	SGN1b	Tgfa
Apbb2	1.11211e-10	0.189284	0.987	0.897	SGN1b	Apbb2
Tnfaip8l1	1.12091e-10	0.131949	0.584	0.289	SGN1b	Tnfaip8l1
Rragd	1.59691e-10	0.161229	0.785	0.495	SGN1b	Rragd
Sntg2	1.64021e-10	0.214301	0.933	0.827	SGN1b	Sntg2
Plce1	1.65129e-10	0.124328	0.557	0.243	SGN1b	Plce1
Rasgrf1	2.31183e-10	0.136559	0.557	0.234	SGN1b	Rasgrf1
Kcnk3	2.60912e-10	0.118655	0.826	0.556	SGN1b	Kcnk3
Htr3a	3.47069e-10	0.208212	0.732	0.538	SGN1b	Htr3a
Robo1	3.58861e-10	0.135769	0.966	0.845	SGN1b	Robo1
Fam3c	3.86432e-10	0.195072	0.973	0.857	SGN1b	Fam3c
Tbc1d9	5.48697e-10	0.138679	0.987	0.918	SGN1b	Tbc1d9
Slc5a3	9.72736e-10	0.199266	0.973	0.827	SGN1b	Slc5a3
Kcnip11	1.28491e-09	0.283498	0.987	0.915	SGN1b	Kcnip1
Ppm1j	1.40134e-09	0.204608	0.96	0.784	SGN1b	Ppm1j
Kcnd2	1.84617e-09	0.138954	0.732	0.419	SGN1b	Kcnd2
Zfp365	1.89379e-09	0.130886	0.517	0.255	SGN1b	Zfp365
Pcdh7	2.73192e-09	0.173304	0.906	0.705	SGN1b	Pcdh7
Kctd1	4.14719e-09	0.119612	0.886	0.784	SGN1b	Kctd1
Faim2	4.30143e-09	0.169283	0.94	0.805	SGN1b	Faim2
Ptprr	5.26491e-09	0.174277	0.96	0.784	SGN1b	Ptprr
Sphkap1	6.23707e-09	0.171794	0.671	0.587	SGN1b	Sphkap
Steap2	7.48417e-09	0.147327	0.671	0.383	SGN1b	Steap2
Slc24a3	9.77894e-09	0.121228	0.846	0.653	SGN1b	Slc24a3
Khdrbs21	1.0296e-08	0.146037	0.879	0.632	SGN1b	Khdrbs2
Syt1	1.12159e-08	0.196149	1	0.933	SGN1b	Syt1
Dapk1	1.27019e-08	0.124188	0.852	0.647	SGN1b	Dapk1
Abcd2	1.50856e-08	0.167905	0.805	0.593	SGN1b	Abcd2
Thrb	1.62146e-08	0.189606	0.926	0.751	SGN1b	Thrb
Zadh2	1.69687e-08	0.103857	0.772	0.508	SGN1b	Zadh2
Tmeff2	1.76496e-08	0.137503	0.57	0.28	SGN1b	Tmeff2
Twf2	2.1038e-08	0.12535	0.946	0.894	SGN1b	Twf2
Galnt141	2.13188e-08	0.148937	0.832	0.55	SGN1b	Galnt14
Cntnap4	2.74953e-08	0.177243	0.94	0.781	SGN1b	Cntnap4
Wfs1	5.84839e-08	0.167998	0.94	0.845	SGN1b	Wfs1
Tmem164	7.7998e-08	0.10057	0.765	0.505	SGN1b	Tmem164
Negr1	1.12671e-07	0.108521	0.772	0.511	SGN1b	Negr1
Pvt1	2.79217e-07	0.117118	0.711	0.45	SGN1b	Pvt1
Zfp536	4.85827e-07	0.11454	0.966	0.857	SGN1b	Zfp536
Pth1r1	5.10654e-07	0.104268	0.919	0.723	SGN1b	Pth1r
Gpr123	5.48722e-07	0.11931	0.651	0.419	SGN1b	Gpr123
Mstn	9.32485e-07	0.208051	0.691	0.45	SGN1b	Mstn
Lpin2	9.76471e-07	0.139459	0.805	0.599	SGN1b	Lpin2
Fam184b1	1.02547e-06	0.156196	0.899	0.726	SGN1b	Fam184b
Rnf219	1.09161e-06	0.114952	0.879	0.666	SGN1b	Rnf219
Flt3	1.16634e-06	0.154342	0.973	0.836	SGN1b	Flt3
Rem2	1.2068e-06	0.114013	0.799	0.565	SGN1b	Rem2
Cplx2	1.23817e-06	0.15642	0.906	0.799	SGN1b	Cplx2
Mocs21	1.30489e-06	0.138701	0.987	0.924	SGN1b	Mocs2
Pls1	1.6089e-06	0.100162	0.53	0.289	SGN1b	Pls1
Zeb2	1.80402e-06	0.10594	0.792	0.544	SGN1b	Zeb2
Arhgef6	2.18244e-06	0.132775	0.584	0.45	SGN1b	Arhgef6
Ccdc1841	2.25995e-06	0.136676	1	0.942	SGN1b	Ccdc184
Srd5a1	2.36617e-06	0.114413	0.631	0.429	SGN1b	Srd5a1
Epb4.1l4a	2.54049e-06	0.15743	0.966	0.884	SGN1b	Epb4.1l4a
Net1	3.34953e-06	0.107926	0.886	0.733	SGN1b	Net1
Rcn11	4.23465e-06	0.175128	0.953	0.842	SGN1b	Rcn1
Mcm6	7.2582e-06	0.161784	0.785	0.675	SGN1b	Mcm6
Fahd2a	8.56808e-06	0.113339	0.819	0.726	SGN1b	Fahd2a
Rarb	8.87934e-06	0.122979	0.597	0.401	SGN1b	Rarb
Wee1	1.13623e-05	0.142391	0.872	0.708	SGN1b	Wee1
Atp11a	1.45116e-05	0.103344	0.819	0.617	SGN1b	Atp11a
Jade1	1.91234e-05	0.111995	0.879	0.809	SGN1b	Jade1
Gabra5	2.26225e-05	0.136989	0.51	0.426	SGN1b	Gabra5
Lhfpl31	2.32891e-05	0.160273	0.906	0.766	SGN1b	Lhfpl3
Spty2d1	2.54976e-05	0.123111	0.779	0.72	SGN1b	Spty2d1
Kcnh7	2.98414e-05	0.121468	0.779	0.663	SGN1b	Kcnh7
Hexb	3.53776e-05	0.130996	0.98	0.903	SGN1b	Hexb
Rhoc	4.20269e-05	0.105155	0.987	0.924	SGN1b	Rhoc
Dnajc9	4.21042e-05	0.131449	0.966	0.909	SGN1b	Dnajc9
Pcdh9	4.47046e-05	0.149799	0.685	0.535	SGN1b	Pcdh9
Gng7	5.88002e-05	0.115518	0.839	0.681	SGN1b	Gng7
Phlda1	6.00146e-05	0.11336	0.993	0.942	SGN1b	Phlda1
Kcnt11	8.4696e-05	0.111764	0.98	0.884	SGN1b	Kcnt1
Mcf2l	9.09071e-05	0.102653	0.98	0.924	SGN1b	Mcf2l
X9330159F19Rik	9.11624e-05	0.123346	0.96	0.894	SGN1b	X9330159F19Rik
Socs5	9.70574e-05	0.120771	0.966	0.875	SGN1b	Socs5
Ebf11	0.000102457	0.113401	0.987	0.924	SGN1b	Ebf1
Synpr	0.000105274	0.120606	0.893	0.818	SGN1b	Synpr
Mat2b	0.000123936	0.135814	0.993	0.939	SGN1b	Mat2b
Myc	0.00015573	0.114854	0.966	0.894	SGN1b	Myc
Pla2g12a	0.000196279	0.10778	0.946	0.878	SGN1b	Pla2g12a
Gab1	0.000209266	0.109542	0.772	0.584	SGN1b	Gab1
Nkain2	0.000221285	0.14258	0.946	0.869	SGN1b	Nkain2
Actr3b	0.000304996	0.107186	0.933	0.851	SGN1b	Actr3b
St3gal4	0.000330219	0.111419	0.832	0.739	SGN1b	St3gal4
Amigo3	0.000338535	0.104187	0.658	0.599	SGN1b	Amigo3
Pogk	0.000398847	0.121368	0.906	0.836	SGN1b	Pogk
Zfp612	0.000413774	0.116576	0.846	0.702	SGN1b	Zfp612
X1700026D08Rik1	0.000461501	0.150848	0.872	0.79	SGN1b	X1700026D08Rik
Mxi1	0.00058991	0.111112	0.946	0.881	SGN1b	Mxi1
Prmt6	0.000661047	0.124166	0.919	0.863	SGN1b	Prmt6
Rnf8	0.000752681	0.116232	0.913	0.845	SGN1b	Rnf8
Zfp704	0.000780978	0.124518	0.832	0.693	SGN1b	Zfp704
Apoe	0.00120526	0.264138	0.839	0.778	SGN1b	Apoe
Dusp16	0.00176489	0.10484	0.758	0.663	SGN1b	Dusp16
Robo2	0.0018143	0.103973	0.852	0.729	SGN1b	Robo2
Fuca2	0.00184131	0.100777	0.893	0.757	SGN1b	Fuca2
Oprl1	0.00277119	0.10852	0.966	0.878	SGN1b	Oprl1
Zcchc12	0.00305967	0.122363	0.503	0.398	SGN1b	Zcchc12
Fam135a	0.00331631	0.102459	0.899	0.842	SGN1b	Fam135a
Fabp7	0.00348271	0.307401	0.866	0.769	SGN1b	Fabp7
Rgs2	0.00638472	0.138969	0.799	0.72	SGN1b	Rgs2
AI854703	0.00725517	0.101226	0.826	0.729	SGN1b	AI854703
Klhdc21	7.1022e-98	1.05849	1	0.939	SGN1c	Klhdc2
Cpne41	1.32507e-86	0.905496	1	0.95	SGN1c	Cpne4
Nexn2	1.67361e-72	0.36591	0.941	0.295	SGN1c	Nexn
Igsf212	7.44098e-71	0.686643	0.993	0.442	SGN1c	Igsf21
Dok52	2.8151e-69	0.4363	0.941	0.129	SGN1c	Dok5
Cystm11	3.41679e-66	0.306478	1	0.947	SGN1c	Cystm1
Rxrg2	4.68918e-64	0.511541	0.912	0.137	SGN1c	Rxrg
Ntng21	1.35579e-62	0.315374	1	0.781	SGN1c	Ntng2
Necab12	3.24869e-49	0.6069	0.993	0.553	SGN1c	Necab1
Sh3bgr2	3.68886e-49	0.28877	0.838	0.24	SGN1c	Sh3bgr
X6530402F18Rik2	1.02974e-47	0.238296	1	0.772	SGN1c	X6530402F18Rik
Tanc12	1.10688e-46	0.458989	0.949	0.433	SGN1c	Tanc1
Tmem229b1	1.18632e-46	0.531851	1	0.921	SGN1c	Tmem229b
Car102	2.13619e-46	0.578603	0.985	0.547	SGN1c	Car10
Tmprss32	6.98813e-46	0.406337	0.875	0.213	SGN1c	Tmprss3
Fmnl11	2.85958e-45	0.168477	0.882	0.219	SGN1c	Fmnl1
Id12	4.82266e-45	0.575624	1	0.737	SGN1c	Id1
Fgf11	8.84838e-44	0.637171	0.978	0.807	SGN1c	Fgf1
Creg22	5.30701e-43	0.206137	0.743	0.094	SGN1c	Creg2
Amigo22	2.0635e-41	0.409635	0.809	0.269	SGN1c	Amigo2
Cxcl14	2.2908e-39	0.149578	0.588	0.079	SGN1c	Cxcl14
Kcnc42	3.36679e-38	0.105568	0.669	0.135	SGN1c	Kcnc4
Prrx22	4.69435e-37	0.274111	0.985	0.699	SGN1c	Prrx2
Slc7a82	5.79986e-36	0.411592	0.978	0.839	SGN1c	Slc7a8
Grhl12	1.2032e-35	0.214274	0.699	0.105	SGN1c	Grhl1
Me11	4.3857e-35	0.3714	0.993	0.874	SGN1c	Me1
Golga7b	1.55132e-34	0.39168	0.993	0.906	SGN1c	Golga7b
Kcns32	2.82655e-34	0.314343	0.706	0.135	SGN1c	Kcns3
Arhgap25	6.13262e-34	0.152556	0.515	0.029	SGN1c	Arhgap25
Pcdh202	3.78565e-33	0.511384	0.735	0.164	SGN1c	Pcdh20
Arhgef32	1.53682e-32	0.288145	0.86	0.319	SGN1c	Arhgef3
Prph2	4.30878e-32	0.55916	0.853	0.304	SGN1c	Prph
Adra1b	5.63402e-32	0.159267	0.728	0.19	SGN1c	Adra1b
Eno31	3.13895e-31	0.332304	0.985	0.854	SGN1c	Eno3
Vat1l2	1.46569e-30	0.321333	0.868	0.327	SGN1c	Vat1l
Tmem132e2	5.56063e-30	0.225679	0.993	0.576	SGN1c	Tmem132e
Ephb32	6.54692e-30	0.324792	0.993	0.766	SGN1c	Ephb3
Scn4b1	2.57548e-29	0.24574	0.743	0.24	SGN1c	Scn4b
Efs2	1.05645e-28	0.22155	0.912	0.412	SGN1c	Efs
Dhrs72	2.78441e-28	0.313318	0.926	0.474	SGN1c	Dhrs7
Pgam21	5.3286e-28	0.193385	0.743	0.354	SGN1c	Pgam2
Kansl1l2	1.73123e-27	0.328805	0.897	0.69	SGN1c	Kansl1l
Grin3a2	8.1103e-27	0.140003	0.618	0.123	SGN1c	Grin3a
Gpr881	1.38025e-25	0.44747	1	0.939	SGN1c	Gpr88
Rgs61	2.29553e-25	0.309755	1	0.892	SGN1c	Rgs6
Camk2n11	2.46619e-25	0.20871	0.985	0.684	SGN1c	Camk2n1
Thy1	4.0087e-25	0.25749	1	0.927	SGN1c	Thy1
Mmp142	6.27611e-25	0.226377	0.993	0.868	SGN1c	Mmp14
Itga31	1.21028e-24	0.226497	0.882	0.497	SGN1c	Itga3
Palm22	1.24158e-24	0.230773	0.926	0.535	SGN1c	Palm2
Cdh92	5.18248e-24	0.35102	0.993	0.649	SGN1c	Cdh9
Id31	1.15728e-23	0.465943	1	0.865	SGN1c	Id3
Igfbpl11	3.2431e-23	0.191999	0.875	0.409	SGN1c	Igfbpl1
Arhgap362	1.09076e-22	0.403661	0.853	0.485	SGN1c	Arhgap36
Syndig11	3.26053e-22	0.31059	0.904	0.556	SGN1c	Syndig1
Mb21d22	8.4062e-22	0.320057	0.978	0.857	SGN1c	Mb21d2
Sertm1	8.61833e-22	0.319258	1	0.95	SGN1c	Sertm1
Arhgef282	1.13312e-21	0.205635	0.735	0.292	SGN1c	Arhgef28
Cyp46a12	1.46031e-21	0.143941	0.809	0.325	SGN1c	Cyp46a1
Syngr12	1.79188e-21	0.252804	0.956	0.813	SGN1c	Syngr1
Tmem40	3.30715e-21	0.123974	0.574	0.129	SGN1c	Tmem40
Frat12	3.83855e-21	0.193993	0.985	0.746	SGN1c	Frat1
Tacc22	4.92463e-21	0.225946	0.934	0.614	SGN1c	Tacc2
AI5934421	4.95656e-21	0.420063	0.985	0.816	SGN1c	AI593442
Tmem1631	8.19742e-21	0.307579	0.993	0.942	SGN1c	Tmem163
Efemp11	9.05559e-21	0.455656	0.846	0.447	SGN1c	Efemp1
Wls2	1.50484e-20	0.395487	0.868	0.491	SGN1c	Wls
Ghr1	1.57701e-20	0.297036	0.971	0.766	SGN1c	Ghr
Plin21	1.5893e-20	0.28164	0.919	0.681	SGN1c	Plin2
Gprc5c	5.61944e-20	0.327087	0.993	0.904	SGN1c	Gprc5c
Lmo1	8.93093e-20	0.239524	0.971	0.845	SGN1c	Lmo1
Mcu1	1.4851e-19	0.240756	0.978	0.871	SGN1c	Mcu
Tmem132a1	1.64364e-19	0.172565	1	0.857	SGN1c	Tmem132a
Tspan9	1.99962e-19	0.165455	0.699	0.319	SGN1c	Tspan9
Best31	2.38992e-19	0.149186	0.632	0.249	SGN1c	Best3
Rgl12	3.14008e-19	0.236256	0.941	0.667	SGN1c	Rgl1
Tmem1691	3.68066e-19	0.286286	0.934	0.582	SGN1c	Tmem169
Adcy22	2.58998e-18	0.22589	0.801	0.371	SGN1c	Adcy2
Colq	4.1898e-18	0.148555	0.507	0.152	SGN1c	Colq
Mtss11	8.87582e-18	0.222394	1	0.865	SGN1c	Mtss1
Fam196b1	6.14354e-17	0.243831	0.838	0.444	SGN1c	Fam196b
Kcns2	7.6164e-17	0.139439	0.574	0.164	SGN1c	Kcns2
St8sia51	9.44363e-17	0.26381	0.971	0.857	SGN1c	St8sia5
Pitpnm2	1.1877e-16	0.117837	0.897	0.564	SGN1c	Pitpnm2
Nyap21	1.36503e-16	0.218666	0.978	0.822	SGN1c	Nyap2
Zfp5321	1.90944e-16	0.233228	0.963	0.804	SGN1c	Zfp532
Galnt91	2.90175e-16	0.231571	1	0.912	SGN1c	Galnt9
B3gat11	8.27608e-16	0.145557	1	0.915	SGN1c	B3gat1
Dtx3l	1.77594e-15	0.120816	0.662	0.249	SGN1c	Dtx3l
Col4a21	1.81283e-15	0.255658	0.971	0.81	SGN1c	Col4a2
Adamts191	2.28327e-15	0.215902	0.779	0.418	SGN1c	Adamts19
Stard52	2.50907e-15	0.271785	0.926	0.658	SGN1c	Stard5
Smad91	2.81272e-15	0.207948	0.926	0.746	SGN1c	Smad9
Ociad2	1.1261e-14	0.116976	0.684	0.287	SGN1c	Ociad2
Cntn3	1.53741e-14	0.15273	0.684	0.298	SGN1c	Cntn3
Palmd1	1.61738e-14	0.211905	0.978	0.763	SGN1c	Palmd
Igsf1	1.87282e-14	0.120569	0.368	0.058	SGN1c	Igsf1
Atp13a32	1.89987e-14	0.200571	0.949	0.763	SGN1c	Atp13a3
Ephx41	2.22435e-14	0.167308	0.669	0.278	SGN1c	Ephx4
Meis31	2.34573e-14	0.198168	0.993	0.883	SGN1c	Meis3
Xrcc51	2.68766e-14	0.169449	0.706	0.325	SGN1c	Xrcc5
Tmem86a2	5.03565e-14	0.240552	0.963	0.833	SGN1c	Tmem86a
Cyp11a1	6.4261e-14	0.10736	0.456	0.199	SGN1c	Cyp11a1
Ssh21	1.5175e-13	0.245493	0.963	0.813	SGN1c	Ssh2
Camk1g1	4.82027e-13	0.145258	0.632	0.251	SGN1c	Camk1g
Hbegf1	8.87397e-13	0.204388	0.831	0.523	SGN1c	Hbegf
Por1	9.77594e-13	0.152838	0.941	0.684	SGN1c	Por
Alpk21	9.98203e-13	0.108416	0.618	0.246	SGN1c	Alpk2
Tmod41	1.9155e-12	0.211744	0.787	0.421	SGN1c	Tmod4
X4833424O15Rik1	2.27936e-12	0.213515	0.912	0.69	SGN1c	X4833424O15Rik
Csrp2	2.74075e-12	0.215857	0.963	0.854	SGN1c	Csrp2
Tmem229a2	4.26485e-12	0.256908	0.963	0.772	SGN1c	Tmem229a
Gpr371	6.56875e-12	0.260411	0.963	0.813	SGN1c	Gpr37
Kcnab11	7.3287e-12	0.255721	0.949	0.754	SGN1c	Kcnab1
Unc5b	1.37272e-11	0.114761	0.772	0.436	SGN1c	Unc5b
Pgrmc21	1.5224e-11	0.20305	0.978	0.909	SGN1c	Pgrmc2
Fam84a	1.96778e-11	0.103148	0.515	0.187	SGN1c	Fam84a
Slc4a8	4.63882e-11	0.164714	0.934	0.76	SGN1c	Slc4a8
Syt171	5.80021e-11	0.124242	0.956	0.746	SGN1c	Syt17
Rpp25	8.70366e-11	0.102722	0.515	0.249	SGN1c	Rpp25
Slc35f11	1.05793e-10	0.231175	0.985	0.883	SGN1c	Slc35f1
Aph1b1	2.08187e-10	0.238453	0.985	0.889	SGN1c	Aph1b
Dis3l	3.21292e-10	0.194045	0.875	0.661	SGN1c	Dis3l
Nell11	3.60543e-10	0.222642	0.581	0.263	SGN1c	Nell1
Tshz22	6.95042e-10	0.173439	1	0.942	SGN1c	Tshz2
Napepld	8.41759e-10	0.119138	0.625	0.371	SGN1c	Napepld
Qpct2	1.21931e-09	0.108796	0.765	0.471	SGN1c	Qpct
Hs3st1	1.9737e-09	0.181028	0.993	0.933	SGN1c	Hs3st1
Nr3c1	2.05076e-09	0.126471	0.61	0.31	SGN1c	Nr3c1
Pmp21	2.37587e-09	0.251912	0.404	0.193	SGN1c	Pmp2
Chrna4	2.61843e-09	0.231607	0.985	0.921	SGN1c	Chrna4
Lrrtm11	2.86843e-09	0.161032	0.985	0.857	SGN1c	Lrrtm1
Mgat31	4.64654e-09	0.190164	0.978	0.901	SGN1c	Mgat3
Antxr2	7.45962e-09	0.113069	0.654	0.342	SGN1c	Antxr2
Cpne31	1.46465e-08	0.183202	0.949	0.842	SGN1c	Cpne3
Magi31	1.744e-08	0.167626	0.971	0.825	SGN1c	Magi3
Clic11	1.82777e-08	0.168316	0.926	0.757	SGN1c	Clic1
Akap2	1.94571e-08	0.133261	0.919	0.713	SGN1c	Akap2
Tmem120a	2.98309e-08	0.140531	0.971	0.892	SGN1c	Tmem120a
Ankrd29	4.50481e-08	0.177533	1	0.93	SGN1c	Ankrd29
Htr71	1.20081e-07	0.179805	0.926	0.754	SGN1c	Htr7
Mum1l1	1.63843e-07	0.11184	0.456	0.187	SGN1c	Mum1l1
Omg1	2.10017e-07	0.207095	0.765	0.5	SGN1c	Omg
Trim16	2.31202e-07	0.101725	0.61	0.333	SGN1c	Trim16
Plxdc21	2.46331e-07	0.191029	0.978	0.892	SGN1c	Plxdc2
Pip4k2a	3.05284e-07	0.125519	0.831	0.605	SGN1c	Pip4k2a
Myoz11	3.49911e-07	0.12328	0.728	0.506	SGN1c	Myoz1
Hdac9	4.00581e-07	0.129689	0.941	0.807	SGN1c	Hdac9
Dgka	4.34473e-07	0.107831	0.735	0.456	SGN1c	Dgka
Cxxc4	5.32054e-07	0.138892	0.985	0.865	SGN1c	Cxxc4
Rassf51	8.59006e-07	0.160739	0.882	0.702	SGN1c	Rassf5
Kank41	8.72707e-07	0.15751	0.978	0.898	SGN1c	Kank4
Ppm1l1	1.0033e-06	0.124902	0.912	0.708	SGN1c	Ppm1l
Ntm1	1.23742e-06	0.145501	0.985	0.889	SGN1c	Ntm
Slc24a21	1.55976e-06	0.122418	0.993	0.898	SGN1c	Slc24a2
Pygl1	2.25505e-06	0.127173	0.978	0.842	SGN1c	Pygl
Pde10a1	2.67785e-06	0.153487	0.89	0.795	SGN1c	Pde10a
Cdo11	3.03036e-06	0.144335	0.978	0.904	SGN1c	Cdo1
Ralyl2	4.03363e-06	0.119929	0.706	0.447	SGN1c	Ralyl
Usp31	5.2209e-06	0.138646	0.868	0.76	SGN1c	Usp3
Exd21	5.7223e-06	0.133019	0.978	0.883	SGN1c	Exd2
Rassf6	5.74147e-06	0.120959	0.588	0.377	SGN1c	Rassf6
Fam124a1	6.0489e-06	0.105135	0.772	0.526	SGN1c	Fam124a
Plat	6.18606e-06	0.124196	0.757	0.532	SGN1c	Plat
Fos1	6.99748e-06	0.22726	0.978	0.918	SGN1c	Fos
Mxra71	7.33823e-06	0.105788	1	0.942	SGN1c	Mxra7
Slc25a37	7.88131e-06	0.13779	0.978	0.906	SGN1c	Slc25a37
Fam81a	8.64995e-06	0.12205	0.89	0.813	SGN1c	Fam81a
Fam78b	9.37375e-06	0.101442	0.824	0.599	SGN1c	Fam78b
Rnf149	1.13229e-05	0.131702	0.949	0.842	SGN1c	Rnf149
Tmc7	1.21122e-05	0.117706	0.691	0.491	SGN1c	Tmc7
Crot	1.21922e-05	0.162218	0.926	0.813	SGN1c	Crot
Fig4	1.34827e-05	0.142863	0.926	0.795	SGN1c	Fig4
Nhsl21	1.82113e-05	0.131915	0.816	0.646	SGN1c	Nhsl2
Agpat5	2.03962e-05	0.155165	0.949	0.898	SGN1c	Agpat5
Kcnip41	2.20201e-05	0.202822	0.522	0.424	SGN1c	Kcnip4
Ttn1	2.29173e-05	0.195577	0.882	0.778	SGN1c	Ttn
Dusp1	2.58677e-05	0.281616	0.963	0.909	SGN1c	Dusp1
Pdk2	2.93072e-05	0.115925	0.912	0.798	SGN1c	Pdk2
Chn1	2.95684e-05	0.152084	0.978	0.909	SGN1c	Chn1
Snx7	3.47803e-05	0.105004	0.757	0.535	SGN1c	Snx7
Ube2ql11	3.60511e-05	0.136826	0.963	0.898	SGN1c	Ube2ql1
Hrsp12	5.82099e-05	0.101632	0.934	0.801	SGN1c	Hrsp12
Htra11	6.30456e-05	0.189615	0.809	0.626	SGN1c	Htra1
Psat11	7.32598e-05	0.144265	0.985	0.909	SGN1c	Psat1
Rab33b1	8.33775e-05	0.104826	0.897	0.722	SGN1c	Rab33b
Qrsl1	8.45523e-05	0.142477	0.956	0.895	SGN1c	Qrsl1
Coch	8.80864e-05	0.145888	0.75	0.567	SGN1c	Coch
Cdh41	8.96009e-05	0.118224	0.897	0.746	SGN1c	Cdh4
Fryl	0.000111801	0.115866	0.971	0.906	SGN1c	Fryl
Micu11	0.000123856	0.112494	0.963	0.863	SGN1c	Micu1
Msantd4	0.000127083	0.102624	1	0.927	SGN1c	Msantd4
Rnf128	0.000135592	0.108755	0.632	0.436	SGN1c	Rnf128
Gatm1	0.000148626	0.122028	0.926	0.842	SGN1c	Gatm
Usp13	0.00017527	0.105379	0.86	0.781	SGN1c	Usp13
Cmpk2	0.000209379	0.131169	0.934	0.819	SGN1c	Cmpk2
Cpt21	0.000237535	0.125486	0.978	0.918	SGN1c	Cpt2
Fam174b	0.000247413	0.113359	0.765	0.596	SGN1c	Fam174b
Gabra21	0.000273937	0.193316	0.816	0.696	SGN1c	Gabra2
Pou4f21	0.000578709	0.117944	0.956	0.865	SGN1c	Pou4f2
Abl21	0.000651927	0.104693	0.86	0.711	SGN1c	Abl2
Kctd61	0.00079277	0.104115	0.993	0.933	SGN1c	Kctd6
Apool	0.00130154	0.100611	0.875	0.76	SGN1c	Apool
Isoc11	0.0020176	0.125583	0.985	0.924	SGN1c	Isoc1
Efna53	3.38377e-117	2.13375	1	0.455	SGN 2	Efna5
F2r1	7.02778e-85	2.03807	1	0.288	SGN 2	F2r
Ddt2	8.73617e-84	1.27066	1	0.83	SGN 2	Ddt
Cpne8	1.49344e-65	0.855861	1	0.176	SGN 2	Cpne8
Fstl53	6.68708e-61	1.84706	1	0.203	SGN 2	Fstl5
Slc9a3r1	6.66917e-57	0.746572	1	0.346	SGN 2	Slc9a3r1
Mmp143	6.18084e-53	1.53408	1	0.9	SGN 2	Mmp14
Snca1	4.97698e-52	1.2291	1	0.283	SGN 2	Snca
Plk52	4.1577e-51	1.84623	1	0.061	SGN 2	Plk5
Nfkbie	3.62537e-50	1.11415	1	0.342	SGN 2	Nfkbie
Rgl13	7.42152e-50	1.24939	1	0.734	SGN 2	Rgl1
Bean12	1.96992e-49	1.08767	1	0.617	SGN 2	Bean1
X1700019D03Rik1	3.26416e-48	0.987781	1	0.893	SGN 2	X1700019D03Rik
Tmem562	1.66947e-46	1.10245	1	0.516	SGN 2	Tmem56
Col26a1	3.23034e-44	0.75915	1	0.614	SGN 2	Col26a1
Tmem132e3	1.18331e-43	0.879406	1	0.682	SGN 2	Tmem132e
Nog2	4.3401e-42	0.685135	1	0.233	SGN 2	Nog
Stard10	6.38285e-41	0.515099	0.947	0.708	SGN 2	Stard10
Th3	8.79545e-41	2.07372	0.842	0.133	SGN 2	Th
Rnase41	2.46918e-38	1.61007	1	0.041	SGN 2	Rnase4
Prickle21	7.41694e-38	0.889236	1	0.425	SGN 2	Prickle2
Cbfb	9.82506e-38	1.17208	1	0.941	SGN 2	Cbfb
Scube1	1.42382e-37	0.670534	0.842	0.224	SGN 2	Scube1
Tac1	8.38687e-37	0.99263	1	0.007	SGN 2	Tac1
Edaradd	4.5386e-36	1.25798	1	0.035	SGN 2	Edaradd
Abhd2	1.22855e-35	0.553071	1	0.623	SGN 2	Abhd2
Etl41	4.596e-35	0.717737	1	0.251	SGN 2	Etl4
Cthrc12	8.32891e-34	0.966434	1	0.597	SGN 2	Cthrc1
Nbl1	1.38528e-33	0.491511	1	0.07	SGN 2	Nbl1
Necab13	1.64771e-33	1.63795	1	0.664	SGN 2	Necab1
Pgrmc22	2.22025e-33	0.837778	1	0.926	SGN 2	Pgrmc2
Kcnc43	7.79881e-33	0.626518	1	0.257	SGN 2	Kcnc4
Gfra12	2.02885e-32	0.92711	1	0.27	SGN 2	Gfra1
Pkp4	4.45776e-32	0.736733	1	0.76	SGN 2	Pkp4
Wnt5a	6.84667e-32	0.605758	0.947	0.285	SGN 2	Wnt5a
Sorcs3	8.74138e-32	0.699544	0.947	0.037	SGN 2	Sorcs3
Flrt3	2.4898e-30	0.974716	1	0.303	SGN 2	Flrt3
Tnc1	2.01405e-29	1.03967	0.947	0.046	SGN 2	Tnc
Iqgap2	8.00253e-29	0.539226	1	0.033	SGN 2	Iqgap2
Ank	1.79551e-28	0.77711	1	0.861	SGN 2	Ank
Scnn1b	2.07383e-28	0.689695	0.737	0.011	SGN 2	Scnn1b
Tmem119	2.03778e-27	0.47904	0.895	0.037	SGN 2	Tmem119
Slc36a1	4.94471e-27	0.545597	0.947	0.767	SGN 2	Slc36a1
Pde1c	1.17125e-26	0.726228	0.947	0.32	SGN 2	Pde1c
Syt51	1.38098e-26	0.593353	0.947	0.651	SGN 2	Syt5
Fgf23	1.52174e-26	0.717876	0.526	0.07	SGN 2	Fgf23
Epb4.1l4a2	4.26192e-26	0.789113	1	0.906	SGN 2	Epb4.1l4a
Kirrel31	5.11636e-26	0.650381	1	0.71	SGN 2	Kirrel3
Adam19	1.43662e-25	0.706275	1	0.564	SGN 2	Adam19
Synpr2	3.55439e-25	1.07633	1	0.834	SGN 2	Synpr
Frs2	3.60292e-25	0.560523	1	0.845	SGN 2	Frs2
Nxn1	3.91453e-25	0.542594	1	0.621	SGN 2	Nxn
Calca	6.62789e-25	0.861191	0.737	0.033	SGN 2	Calca
Ebf3	8.17318e-25	0.387286	0.895	0.516	SGN 2	Ebf3
Grik32	1.69397e-24	0.636038	0.947	0.15	SGN 2	Grik3
Sipa1l1	2.38297e-24	0.65829	1	0.946	SGN 2	Sipa1l1
Kctd121	8.31891e-24	0.679887	0.947	0.214	SGN 2	Kctd12
Psat12	1.03988e-23	0.960546	1	0.928	SGN 2	Psat1
Tshz31	2.03544e-23	0.504017	1	0.516	SGN 2	Tshz3
Ano2	3.1184e-23	0.432859	0.895	0.017	SGN 2	Ano2
Prph3	1.08217e-22	1.59695	1	0.438	SGN 2	Prph
Rhou	3.74829e-22	0.471908	1	0.514	SGN 2	Rhou
Ces2g	2.82845e-21	0.604807	0.842	0.05	SGN 2	Ces2g
Stard53	6.01864e-21	0.805165	1	0.723	SGN 2	Stard5
St8sia4	6.43743e-21	0.751571	0.842	0.074	SGN 2	St8sia4
Zbtb40	1.20163e-20	0.392615	0.579	0.264	SGN 2	Zbtb40
Qpct3	1.72007e-20	0.678828	0.947	0.538	SGN 2	Qpct
Tbc1d10a	1.88319e-20	0.431564	1	0.656	SGN 2	Tbc1d10a
Unc5c1	2.17313e-20	0.710888	1	0.874	SGN 2	Unc5c
Htr72	2.94108e-20	0.842466	1	0.795	SGN 2	Htr7
Pid11	5.37206e-20	0.724686	0.947	0.577	SGN 2	Pid1
Gpr22	1.2162e-19	0.730938	0.947	0.704	SGN 2	Gpr22
Tmem132b	1.51494e-19	0.474879	0.789	0.017	SGN 2	Tmem132b
Cblb1	2.55258e-19	0.521462	1	0.593	SGN 2	Cblb
Adarb2	3.7822e-19	0.340609	0.842	0.261	SGN 2	Adarb2
Bmpr1a	4.49333e-19	0.71234	1	0.937	SGN 2	Bmpr1a
Npl	5.90316e-19	0.461308	0.842	0.355	SGN 2	Npl
Ubtd2	2.89319e-18	0.645282	1	0.93	SGN 2	Ubtd2
Abcb1a	4.41679e-18	0.324176	0.842	0.098	SGN 2	Abcb1a
Opcml2	4.4344e-18	0.615646	1	0.275	SGN 2	Opcml
Arhgef33	6.88437e-18	0.723163	0.947	0.453	SGN 2	Arhgef3
Slc24a22	1.03597e-17	0.890313	1	0.922	SGN 2	Slc24a2
Gucy1b3	1.48946e-17	0.359376	0.737	0.033	SGN 2	Gucy1b3
Tnr	2.40201e-17	0.229376	0.684	0.009	SGN 2	Tnr
Tmem91	2.59113e-17	0.17456	0.737	0.246	SGN 2	Tmem91
Snhg12	3.24996e-17	0.247082	1	0.908	SGN 2	Snhg12
Gldn1	3.3154e-17	0.92163	1	0.917	SGN 2	Gldn
Igfbp4	9.84541e-17	0.44213	0.789	0.394	SGN 2	Igfbp4
Igtp	1.0037e-16	0.473181	0.737	0.142	SGN 2	Igtp
Igfbp5	1.31992e-16	0.518481	0.842	0.146	SGN 2	Igfbp5
Id13	2.71474e-16	0.834628	1	0.804	SGN 2	Id1
Pcdh203	7.81489e-16	1.0218	1	0.298	SGN 2	Pcdh20
Cntn2	7.88815e-16	0.460875	1	0.926	SGN 2	Cntn2
Chn2	7.99304e-16	0.307483	0.684	0.044	SGN 2	Chn2
Stxbp5	8.12008e-16	0.48636	1	0.763	SGN 2	Stxbp5
Skap1	9.60447e-16	0.33058	0.684	0.041	SGN 2	Skap1
Ebf4	1.18597e-15	0.30571	0.895	0.582	SGN 2	Ebf4
Dennd4a1	1.54814e-15	0.603615	0.947	0.828	SGN 2	Dennd4a
Zbtb7c	1.85211e-15	0.228304	0.895	0.322	SGN 2	Zbtb7c
Cyp46a13	1.87259e-15	0.366895	1	0.44	SGN 2	Cyp46a1
Arhgap22	2.08938e-15	0.287271	0.842	0.235	SGN 2	Arhgap22
Grin3a3	3.39902e-15	0.461496	0.947	0.235	SGN 2	Grin3a
Epha8	3.60107e-15	0.26712	0.947	0.688	SGN 2	Epha8
Mapk4	7.04187e-15	0.288563	0.737	0.081	SGN 2	Mapk4
Zfpm1	7.06502e-15	0.105573	0.947	0.218	SGN 2	Zfpm1
Rxfp3	7.38854e-15	0.266059	0.579	0.009	SGN 2	Rxfp3
Pwwp2b	8.47464e-15	0.291767	0.895	0.309	SGN 2	Pwwp2b
Tbcel	8.83023e-15	0.320632	0.895	0.68	SGN 2	Tbcel
Scnn1g	9.56293e-15	0.347565	0.474	0.004	SGN 2	Scnn1g
Ube2ql12	1.0926e-14	0.546511	1	0.913	SGN 2	Ube2ql1
Htra12	1.19987e-14	0.82795	0.947	0.667	SGN 2	Htra1
Spsb1	1.27376e-14	0.455637	0.895	0.505	SGN 2	Spsb1
Atp2b4	1.41645e-14	0.332593	0.789	0.087	SGN 2	Atp2b4
Syt15	1.58775e-14	0.19448	0.474	0.026	SGN 2	Syt15
Kitl2	2.18071e-14	0.732386	0.947	0.593	SGN 2	Kitl
Spred3	2.53862e-14	0.240427	0.895	0.209	SGN 2	Spred3
Crispld1	2.56293e-14	0.469045	0.895	0.187	SGN 2	Crispld1
Pcdh17	4.22141e-14	0.28422	0.789	0.196	SGN 2	Pcdh17
Phc2	4.42113e-14	0.387767	1	0.906	SGN 2	Phc2
Ang	4.9936e-14	0.159218	0.684	0.022	SGN 2	Ang
Peli21	5.08732e-14	0.592896	0.947	0.834	SGN 2	Peli2
Eml1	5.15723e-14	0.455144	1	0.466	SGN 2	Eml1
Tm7sf2	6.13666e-14	0.36654	1	0.824	SGN 2	Tm7sf2
Carhsp1	6.63713e-14	0.379018	0.789	0.366	SGN 2	Carhsp1
Dpy19l1	9.71945e-14	0.395793	0.895	0.505	SGN 2	Dpy19l1
Cilp	1.34727e-13	0.383517	0.632	0.065	SGN 2	Cilp
Smarca21	1.52901e-13	0.568578	1	0.926	SGN 2	Smarca2
Por2	1.76196e-13	0.411603	1	0.747	SGN 2	Por
Gabrg2	2.18007e-13	0.307743	0.368	0.011	SGN 2	Gabrg2
Id32	2.23834e-13	0.811241	1	0.9	SGN 2	Id3
Etv5	2.57179e-13	0.312632	0.947	0.466	SGN 2	Etv5
Hey11	2.73893e-13	0.544228	1	0.78	SGN 2	Hey1
Dctd	2.87254e-13	0.328453	0.842	0.092	SGN 2	Dctd
Steap3	3.21708e-13	0.237096	0.474	0.081	SGN 2	Steap3
Htr2c1	3.64366e-13	0.527632	0.842	0.194	SGN 2	Htr2c
Ptchd2	3.99499e-13	0.286802	0.895	0.381	SGN 2	Ptchd2
Zfp423	4.05056e-13	0.334105	1	0.71	SGN 2	Zfp423
Galnt5	4.64056e-13	0.221275	0.579	0.011	SGN 2	Galnt5
Efna1	4.91438e-13	0.327159	0.737	0.211	SGN 2	Efna1
Slc7a7	7.80253e-13	0.405274	0.842	0.338	SGN 2	Slc7a7
Gabra22	7.98109e-13	0.743137	1	0.719	SGN 2	Gabra2
Etv4	8.92178e-13	0.390514	0.684	0.087	SGN 2	Etv4
Akap13	9.76296e-13	0.464732	1	0.76	SGN 2	Akap13
Cables1	1.0165e-12	0.321016	0.842	0.227	SGN 2	Cables1
Lix1	1.29077e-12	0.248005	0.632	0.19	SGN 2	Lix1
Ptchd11	1.38923e-12	0.579945	0.895	0.214	SGN 2	Ptchd1
Wdr44	1.50542e-12	0.387787	1	0.773	SGN 2	Wdr44
Cbs	2.39235e-12	0.213718	0.579	0.02	SGN 2	Cbs
Ercc61	3.25766e-12	0.476642	1	0.81	SGN 2	Ercc6
Efs3	3.26703e-12	0.402194	0.947	0.538	SGN 2	Efs
Smad6	3.32826e-12	0.112515	0.895	0.172	SGN 2	Smad6
Tex15	3.97049e-12	0.40709	0.632	0.087	SGN 2	Tex15
Pam	5.66317e-12	0.190328	0.947	0.503	SGN 2	Pam
X2700070H01Rik	5.70074e-12	0.180305	0.737	0.065	SGN 2	X2700070H01Rik
Ppef1	6.04645e-12	0.366974	0.632	0.037	SGN 2	Ppef1
Rprm1	6.21146e-12	0.416024	0.947	0.401	SGN 2	Rprm
Gpr372	8.14146e-12	0.607548	1	0.85	SGN 2	Gpr37
Fgd2	9.5681e-12	0.183249	0.842	0.129	SGN 2	Fgd2
Igsf213	1.20491e-11	0.775539	1	0.582	SGN 2	Igsf21
Arap2	1.32301e-11	0.235484	0.684	0.083	SGN 2	Arap2
Plcb3	1.36009e-11	0.24242	0.895	0.336	SGN 2	Plcb3
Ralyl3	1.40433e-11	0.569818	0.895	0.505	SGN 2	Ralyl
Rhbdl3	1.80939e-11	0.186856	1	0.444	SGN 2	Rhbdl3
Dusp14	2.57533e-11	0.306869	0.526	0.046	SGN 2	Dusp14
Ccdc148	2.68297e-11	0.300919	0.684	0.105	SGN 2	Ccdc148
Ano1	2.83664e-11	0.250759	0.526	0.039	SGN 2	Ano1
Sord	3.42431e-11	0.434297	1	0.852	SGN 2	Sord
Sowaha	4.11219e-11	0.266102	0.947	0.745	SGN 2	Sowaha
Fstl4	4.34986e-11	0.238778	0.632	0.089	SGN 2	Fstl4
Dupd1	5.57545e-11	0.131336	0.421	0.054	SGN 2	Dupd1
Igsf8	5.60832e-11	0.358833	1	0.95	SGN 2	Igsf8
Unc5b1	6.23977e-11	0.299486	1	0.512	SGN 2	Unc5b
Ltbp3	6.61321e-11	0.249724	0.947	0.708	SGN 2	Ltbp3
Nudt10	6.63583e-11	0.327038	0.947	0.776	SGN 2	Nudt10
Tmem86a3	1.04556e-10	0.496737	0.947	0.867	SGN 2	Tmem86a
Klhl5	1.42449e-10	0.538965	1	0.948	SGN 2	Klhl5
Tmem261	1.4556e-10	0.466677	0.737	0.275	SGN 2	Tmem26
Izumo4	1.48921e-10	0.166813	0.947	0.599	SGN 2	Izumo4
Shf	1.5864e-10	0.12702	0.947	0.388	SGN 2	Shf
Prkce	1.70919e-10	0.287021	0.947	0.381	SGN 2	Prkce
Grhl13	2.22612e-10	0.363774	0.947	0.246	SGN 2	Grhl1
Fam196b2	2.28572e-10	0.502299	0.842	0.545	SGN 2	Fam196b
Ctgf	2.49655e-10	0.108885	0.632	0.253	SGN 2	Ctgf
Btg2	2.52638e-10	0.585168	0.947	0.645	SGN 2	Btg2
Sel1l3	3.03784e-10	0.391056	0.895	0.362	SGN 2	Sel1l3
Ganc	3.713e-10	0.261011	0.737	0.547	SGN 2	Ganc
Crabp1	3.7448e-10	0.168574	0.474	0.05	SGN 2	Crabp1
Shroom1	4.26608e-10	0.17454	0.632	0.19	SGN 2	Shroom1
Gpr56	4.31077e-10	0.337209	1	0.649	SGN 2	Gpr56
Enpp2	4.9014e-10	0.434905	0.737	0.139	SGN 2	Enpp2
Chst151	6.13449e-10	0.348944	0.947	0.678	SGN 2	Chst15
Ptpru	6.41222e-10	0.163423	0.474	0.022	SGN 2	Ptpru
Cdh13	7.0511e-10	0.359829	0.632	0.183	SGN 2	Cdh13
Tcirg1	7.49327e-10	0.294027	0.895	0.438	SGN 2	Tcirg1
Ctsz	8.1465e-10	0.489163	1	0.928	SGN 2	Ctsz
Cpne5	8.18398e-10	0.277311	0.947	0.582	SGN 2	Cpne5
Rrbp1	1.13312e-09	0.251784	1	0.734	SGN 2	Rrbp1
Csrp1	1.1921e-09	0.379331	0.947	0.789	SGN 2	Csrp1
Dhrs73	1.3535e-09	0.470286	0.947	0.588	SGN 2	Dhrs7
Vps37b	1.39411e-09	0.250188	1	0.691	SGN 2	Vps37b
Pnp	1.57049e-09	0.18452	0.895	0.536	SGN 2	Pnp
Mab21l21	1.60235e-09	0.332513	1	0.721	SGN 2	Mab21l2
X2900026A02Rik	1.72147e-09	0.225474	0.947	0.39	SGN 2	X2900026A02Rik
BC029722	1.72856e-09	0.188364	1	0.845	SGN 2	BC029722
D930015E06Rik	1.73516e-09	0.314741	0.737	0.368	SGN 2	D930015E06Rik
Abcb4	1.89822e-09	0.235295	0.842	0.32	SGN 2	Abcb4
Naga	2.02197e-09	0.301279	0.737	0.651	SGN 2	Naga
Mmp2	2.27444e-09	0.303967	0.684	0.179	SGN 2	Mmp2
Prkca	2.53562e-09	0.325194	1	0.577	SGN 2	Prkca
Kdsr	2.58251e-09	0.360444	1	0.9	SGN 2	Kdsr
Galntl6	3.81664e-09	0.213031	0.789	0.12	SGN 2	Galntl6
Rasa4	4.14505e-09	0.19524	0.737	0.159	SGN 2	Rasa4
Ptpn11	5.32496e-09	0.327762	1	0.856	SGN 2	Ptpn11
Aebp1	5.53201e-09	0.214662	0.789	0.279	SGN 2	Aebp1
Gatsl3	6.08122e-09	0.238314	0.895	0.251	SGN 2	Gatsl3
Ptplad2	6.27065e-09	0.21956	0.737	0.205	SGN 2	Ptplad2
Sh3kbp1	6.62627e-09	0.266501	0.895	0.342	SGN 2	Sh3kbp1
Col9a2	7.36575e-09	0.203647	0.947	0.791	SGN 2	Col9a2
Gprc5c1	7.7384e-09	0.435765	1	0.926	SGN 2	Gprc5c
Fam217b1	8.57509e-09	0.265695	0.947	0.383	SGN 2	Fam217b
Rin2	1.01696e-08	0.519398	1	0.752	SGN 2	Rin2
Antxr1	1.14101e-08	0.374129	0.895	0.721	SGN 2	Antxr1
Klhl4	1.32016e-08	0.209902	0.474	0.02	SGN 2	Klhl4
Gpsm2	1.44557e-08	0.330568	0.737	0.174	SGN 2	Gpsm2
Mta3	1.44671e-08	0.266795	0.947	0.876	SGN 2	Mta3
Fam105a	1.46143e-08	0.401736	1	0.627	SGN 2	Fam105a
Lrfn2	1.48627e-08	0.107862	0.895	0.279	SGN 2	Lrfn2
Spag16	1.89165e-08	0.113656	0.421	0.015	SGN 2	Spag16
Mum1l11	2.01226e-08	0.37313	0.842	0.24	SGN 2	Mum1l1
Ppp1r3d	2.22517e-08	0.171895	0.789	0.157	SGN 2	Ppp1r3d
Asphd2	2.31098e-08	0.341712	1	0.948	SGN 2	Asphd2
Crtac1	2.32651e-08	0.361324	0.684	0.144	SGN 2	Crtac1
Mocs22	2.94184e-08	0.51003	1	0.941	SGN 2	Mocs2
Gm13889	3.06759e-08	0.161105	1	0.743	SGN 2	Gm13889
Plxnc1	3.38921e-08	0.274142	0.684	0.227	SGN 2	Plxnc1
Dok53	3.56336e-08	0.424817	0.947	0.336	SGN 2	Dok5
Ddr1	4.09955e-08	0.222171	0.947	0.824	SGN 2	Ddr1
Pknox1	4.19125e-08	0.284649	0.947	0.447	SGN 2	Pknox1
Pithd1	5.08081e-08	0.367684	1	0.924	SGN 2	Pithd1
Prrx23	5.34616e-08	0.307653	1	0.771	SGN 2	Prrx2
Nell2	5.97536e-08	0.209449	0.632	0.139	SGN 2	Nell2
Tmem106a	6.38164e-08	0.267534	0.842	0.355	SGN 2	Tmem106a
Pard6g	7.84748e-08	0.356024	1	0.771	SGN 2	Pard6g
Tmeff22	8.08262e-08	0.448096	0.737	0.355	SGN 2	Tmeff2
Cdk17	8.10004e-08	0.343496	0.947	0.732	SGN 2	Cdk17
Mc4r	8.20946e-08	0.346902	0.421	0.05	SGN 2	Mc4r
Plxna2	8.6404e-08	0.32882	0.737	0.399	SGN 2	Plxna2
Dok4	9.91509e-08	0.194342	0.684	0.429	SGN 2	Dok4
Rpe	1.04148e-07	0.346154	1	0.767	SGN 2	Rpe
Ptbp3	1.11353e-07	0.400039	1	0.741	SGN 2	Ptbp3
Sesn1	1.15507e-07	0.324577	0.789	0.525	SGN 2	Sesn1
Mtss12	1.1965e-07	0.367744	1	0.9	SGN 2	Mtss1
Slc35f41	1.3306e-07	0.388422	0.947	0.686	SGN 2	Slc35f4
Slc7a83	1.50289e-07	0.431792	1	0.874	SGN 2	Slc7a8
Mrgpre1	1.56269e-07	0.352545	0.947	0.551	SGN 2	Mrgpre
Ptprm	1.75449e-07	0.352325	1	0.789	SGN 2	Ptprm
Muc15	2.09908e-07	0.133515	0.368	0.133	SGN 2	Muc15
Alpk22	2.26829e-07	0.256485	0.842	0.331	SGN 2	Alpk2
Kansl1l3	2.3009e-07	0.392293	1	0.739	SGN 2	Kansl1l
Ypel1	2.54462e-07	0.278195	0.737	0.266	SGN 2	Ypel1
Slc16a2	2.56988e-07	0.227315	0.632	0.231	SGN 2	Slc16a2
Cyth3	2.66084e-07	0.448497	1	0.943	SGN 2	Cyth3
Dlg5	2.673e-07	0.256183	0.947	0.749	SGN 2	Dlg5
Slc10a4	3.59133e-07	0.140686	0.421	0.07	SGN 2	Slc10a4
Neto2	3.64879e-07	0.288037	0.789	0.401	SGN 2	Neto2
Blvrb	4.26379e-07	0.118035	0.789	0.682	SGN 2	Blvrb
Creb5	4.35187e-07	0.1902	0.842	0.344	SGN 2	Creb5
Rcbtb2	4.39412e-07	0.425388	1	0.924	SGN 2	Rcbtb2
Rapgef2	4.48178e-07	0.197707	1	0.845	SGN 2	Rapgef2
Tmcc2	5.06628e-07	0.244431	1	0.937	SGN 2	Tmcc2
Ero1lb	5.78267e-07	0.235998	0.947	0.608	SGN 2	Ero1lb
Tanc13	6.32854e-07	0.398323	1	0.562	SGN 2	Tanc1
Zfp185	6.39474e-07	0.279886	0.474	0.048	SGN 2	Zfp185
Hs3st3b1	6.744e-07	0.118498	0.368	0.068	SGN 2	Hs3st3b1
Susd5	6.82917e-07	0.235091	0.632	0.107	SGN 2	Susd5
Efnb1	6.9396e-07	0.108355	0.895	0.423	SGN 2	Efnb1
Mab21l11	7.237e-07	0.500211	1	0.93	SGN 2	Mab21l1
Slc35f12	7.78743e-07	0.45186	1	0.908	SGN 2	Slc35f1
Dcxr	8.00415e-07	0.121348	0.579	0.244	SGN 2	Dcxr
Pcgf2	8.03278e-07	0.114122	1	0.911	SGN 2	Pcgf2
Rnh1	8.06301e-07	0.35825	0.947	0.869	SGN 2	Rnh1
Pcsk1	8.27005e-07	0.183063	0.368	0.033	SGN 2	Pcsk1
Prex1	1.02724e-06	0.216381	0.842	0.386	SGN 2	Prex1
Ptpn91	1.17882e-06	0.390798	1	0.939	SGN 2	Ptpn9
Ostm1	1.19415e-06	0.327553	0.789	0.51	SGN 2	Ostm1
Fndc3a	1.23348e-06	0.357177	1	0.845	SGN 2	Fndc3a
Iah1	1.2827e-06	0.248374	0.947	0.817	SGN 2	Iah1
Hnmt	1.29899e-06	0.323167	0.632	0.198	SGN 2	Hnmt
Pitpnm21	1.31073e-06	0.183304	1	0.645	SGN 2	Pitpnm2
Smurf2	1.32674e-06	0.313519	1	0.791	SGN 2	Smurf2
Mical1	1.48949e-06	0.288365	1	0.834	SGN 2	Mical1
Xrcc52	1.55725e-06	0.246957	0.789	0.418	SGN 2	Xrcc5
Ninj1	1.57697e-06	0.273773	1	0.915	SGN 2	Ninj1
D430036J16Rik	1.71204e-06	0.152755	0.789	0.22	SGN 2	D430036J16Rik
Cachd1	1.77806e-06	0.230275	0.789	0.394	SGN 2	Cachd1
Gm6277	1.79548e-06	0.143622	0.421	0.057	SGN 2	Gm6277
Pcdhb17	1.8364e-06	0.398357	0.684	0.386	SGN 2	Pcdhb17
Pmepa1	1.939e-06	0.225617	0.842	0.516	SGN 2	Pmepa1
Klf3	1.95104e-06	0.143403	0.895	0.447	SGN 2	Klf3
P4ha1	1.98605e-06	0.195238	0.684	0.612	SGN 2	P4ha1
St8sia2	2.25505e-06	0.307946	0.737	0.673	SGN 2	St8sia2
Myl1	2.35385e-06	0.12127	0.737	0.211	SGN 2	Myl1
Smarca1	2.46114e-06	0.323387	1	0.817	SGN 2	Smarca1
Ephb33	2.52655e-06	0.355048	1	0.824	SGN 2	Ephb3
Rhobtb3	2.60762e-06	0.369457	1	0.902	SGN 2	Rhobtb3
Bbx	2.7997e-06	0.252012	1	0.71	SGN 2	Bbx
D17Wsu92e	2.88858e-06	0.276728	1	0.863	SGN 2	D17Wsu92e
Ptgir	2.90431e-06	0.112377	0.368	0.026	SGN 2	Ptgir
Osgin2	3.00557e-06	0.38069	0.895	0.654	SGN 2	Osgin2
Samsn1	3.21645e-06	0.199535	0.263	0.002	SGN 2	Samsn1
Atxn7l1	3.5016e-06	0.206324	0.789	0.349	SGN 2	Atxn7l1
Gfra21	3.92313e-06	0.291827	0.737	0.662	SGN 2	Gfra2
Vwa5a	3.95653e-06	0.311423	0.842	0.296	SGN 2	Vwa5a
Tmem132c	3.98565e-06	0.137778	0.579	0.105	SGN 2	Tmem132c
Tacc23	4.03335e-06	0.295776	0.947	0.695	SGN 2	Tacc2
Tbc1d9b	4.04787e-06	0.339151	1	0.946	SGN 2	Tbc1d9b
Stat2	4.05493e-06	0.152367	0.632	0.336	SGN 2	Stat2
Rassf52	4.08945e-06	0.30813	1	0.743	SGN 2	Rassf5
Supt3	4.33405e-06	0.269456	0.947	0.876	SGN 2	Supt3
Vps8	4.67162e-06	0.312698	1	0.806	SGN 2	Vps8
Smad7	4.93623e-06	0.191992	0.947	0.601	SGN 2	Smad7
Nol4l	4.98966e-06	0.308924	0.895	0.946	SGN 2	Nol4l
Pgap11	5.06195e-06	0.345159	0.947	0.586	SGN 2	Pgap1
Ociad21	5.38621e-06	0.225303	0.737	0.386	SGN 2	Ociad2
Zcchc14	5.67905e-06	0.241681	0.947	0.758	SGN 2	Zcchc14
Cda	5.69821e-06	0.37449	1	0.865	SGN 2	Cda
Zfp804b	5.82223e-06	0.117269	0.263	0.002	SGN 2	Zfp804b
2018-03-11	6.11462e-06	0.222876	0.947	0.749	SGN 2	2018-03-11
Asap3	6.87482e-06	0.158888	0.789	0.272	SGN 2	Asap3
Sh3pxd2b	7.00034e-06	0.291069	1	0.904	SGN 2	Sh3pxd2b
AI413582	7.40735e-06	0.172648	0.947	0.874	SGN 2	AI413582
BC030500	7.53766e-06	0.108383	0.579	0.107	SGN 2	BC030500
Polr3h	7.59795e-06	0.257906	0.895	0.684	SGN 2	Polr3h
Dennd4c	7.65598e-06	0.102116	0.579	0.434	SGN 2	Dennd4c
Gucy1a3	7.85633e-06	0.138356	0.316	0.02	SGN 2	Gucy1a3
Dgkg	8.04855e-06	0.131296	0.421	0.037	SGN 2	Dgkg
Igsf3	8.10339e-06	0.2561	0.895	0.606	SGN 2	Igsf3
Camk1g2	9.18014e-06	0.318924	0.684	0.346	SGN 2	Camk1g
Fbxl7	9.92996e-06	0.146772	0.632	0.174	SGN 2	Fbxl7
Bcl2	1.00749e-05	0.237691	0.842	0.612	SGN 2	Bcl2
Ier5	1.03693e-05	0.279352	1	0.699	SGN 2	Ier5
Vldlr	1.0997e-05	0.245033	0.789	0.281	SGN 2	Vldlr
Edn1	1.24477e-05	0.207935	0.263	0.054	SGN 2	Edn1
Tspan181	1.54511e-05	0.347752	0.895	0.536	SGN 2	Tspan18
Sh3bgrl2	1.6115e-05	0.157477	0.632	0.519	SGN 2	Sh3bgrl2
Zmat3	1.63312e-05	0.287772	1	0.913	SGN 2	Zmat3
Ppp2cb	1.6351e-05	0.282429	1	0.924	SGN 2	Ppp2cb
Asap21	1.66718e-05	0.204512	0.947	0.81	SGN 2	Asap2
Slc31a2	1.69849e-05	0.1936	0.579	0.444	SGN 2	Slc31a2
Oprk1	1.71819e-05	0.213601	0.316	0.131	SGN 2	Oprk1
Lxn	1.77798e-05	0.243832	0.789	0.438	SGN 2	Lxn
Osbpl8	1.78281e-05	0.298773	1	0.911	SGN 2	Osbpl8
Piezo2	1.79643e-05	0.121881	0.211	0.011	SGN 2	Piezo2
Commd10	1.86017e-05	0.302169	1	0.946	SGN 2	Commd10
Speg	1.88847e-05	0.147914	0.947	0.697	SGN 2	Speg
Preb	1.90601e-05	0.295387	1	0.928	SGN 2	Preb
Car103	2.02057e-05	0.426004	1	0.658	SGN 2	Car10
Nxpe3	2.10949e-05	0.119606	0.947	0.488	SGN 2	Nxpe3
Gnptab	2.19623e-05	0.302002	0.947	0.887	SGN 2	Gnptab
Mmp16	2.27349e-05	0.164952	0.684	0.176	SGN 2	Mmp16
Arc	2.29168e-05	0.196816	0.579	0.325	SGN 2	Arc
Mapk14	2.44329e-05	0.279652	0.947	0.745	SGN 2	Mapk14
Txndc16	2.4653e-05	0.346802	0.947	0.863	SGN 2	Txndc16
Zdhhc13	2.76186e-05	0.30619	0.895	0.756	SGN 2	Zdhhc13
Mpv17l2	2.93089e-05	0.186508	1	0.845	SGN 2	Mpv17l2
Znrf2	2.93132e-05	0.153134	0.789	0.536	SGN 2	Znrf2
Cgref1	2.96317e-05	0.162087	0.579	0.131	SGN 2	Cgref1
Fchsd2	3.04726e-05	0.246201	1	0.819	SGN 2	Fchsd2
Slc29a4	3.17629e-05	0.246474	0.895	0.621	SGN 2	Slc29a4
Akap17b	3.46868e-05	0.22062	0.684	0.763	SGN 2	Akap17b
Tbc1d16	3.56679e-05	0.201166	1	0.802	SGN 2	Tbc1d16
Ppapdc1b	3.58258e-05	0.210462	0.789	0.719	SGN 2	Ppapdc1b
Ski	3.74182e-05	0.270333	1	0.908	SGN 2	Ski
Tmem8b	3.9127e-05	0.212865	1	0.743	SGN 2	Tmem8b
Qtrtd1	3.95247e-05	0.140047	0.789	0.636	SGN 2	Qtrtd1
Ampd2	4.01009e-05	0.249084	0.947	0.791	SGN 2	Ampd2
Pou4f22	4.14105e-05	0.357173	1	0.887	SGN 2	Pou4f2
Epb4.1	4.31355e-05	0.23303	1	0.869	SGN 2	Epb4.1
S1pr5	4.3249e-05	0.125411	0.368	0.129	SGN 2	S1pr5
Rrad	4.33863e-05	0.148011	0.158	0.065	SGN 2	Rrad
Elac1	4.48211e-05	0.225007	0.632	0.359	SGN 2	Elac1
Clic12	4.52589e-05	0.320879	0.895	0.802	SGN 2	Clic1
Tub	4.71033e-05	0.29402	1	0.813	SGN 2	Tub
Prkg1	5.50225e-05	0.242211	0.947	0.612	SGN 2	Prkg1
Gng10	5.61458e-05	0.270096	1	0.946	SGN 2	Gng10
Shisa21	5.73284e-05	0.346211	1	0.937	SGN 2	Shisa2
Tmem176a	5.78499e-05	0.284346	0.947	0.797	SGN 2	Tmem176a
Dync2li1	5.8072e-05	0.272373	0.895	0.699	SGN 2	Dync2li1
Aff2	6.20548e-05	0.171454	0.474	0.251	SGN 2	Aff2
Aagab1	6.22649e-05	0.294985	1	0.861	SGN 2	Aagab
Mfsd6	6.33269e-05	0.303971	1	0.83	SGN 2	Mfsd6
Prdx4	6.98813e-05	0.309868	0.947	0.887	SGN 2	Prdx4
Hs3st3a1	7.24205e-05	0.121516	0.316	0.061	SGN 2	Hs3st3a1
Cers6	7.2994e-05	0.191732	0.632	0.56	SGN 2	Cers6
Rnasel	7.37311e-05	0.200787	0.684	0.383	SGN 2	Rnasel
Chid1	7.43597e-05	0.268019	1	0.789	SGN 2	Chid1
Col6a2	7.50801e-05	0.131968	0.579	0.159	SGN 2	Col6a2
A230046K03Rik	8.0927e-05	0.343873	1	0.915	SGN 2	A230046K03Rik
Asic2	8.15526e-05	0.122182	0.474	0.1	SGN 2	Asic2
Cd274	8.20905e-05	0.136975	0.421	0.07	SGN 2	Cd274
Sorbs2	8.32146e-05	0.260932	1	0.9	SGN 2	Sorbs2
Fryl1	8.33252e-05	0.279642	1	0.922	SGN 2	Fryl
Cldn9	8.38129e-05	0.106847	0.211	0.057	SGN 2	Cldn9
Slc10a7	8.82727e-05	0.331597	1	0.885	SGN 2	Slc10a7
Rab39	9.24866e-05	0.121865	0.421	0.052	SGN 2	Rab39
Ermp1	9.38626e-05	0.320734	1	0.843	SGN 2	Ermp1
Fhit	0.00010138	0.177059	0.842	0.418	SGN 2	Fhit
Tprkb	0.000101431	0.29203	1	0.843	SGN 2	Tprkb
Khdrbs3	0.000105111	0.145347	0.684	0.427	SGN 2	Khdrbs3
Myt1	0.000106264	0.152312	0.947	0.599	SGN 2	Myt1
C920006O11Rik	0.000110852	0.119077	0.632	0.298	SGN 2	C920006O11Rik
Sfrp1	0.000120999	0.252004	0.842	0.649	SGN 2	Sfrp1
Me12	0.000122248	0.28563	1	0.904	SGN 2	Me1
Cep78	0.00012781	0.232826	0.895	0.634	SGN 2	Cep78
Triobp	0.000130432	0.150912	0.842	0.68	SGN 2	Triobp
Frmd5	0.000132893	0.177491	0.684	0.29	SGN 2	Frmd5
Tes	0.000135154	0.240526	0.789	0.379	SGN 2	Tes
Pnmal1	0.000137892	0.181811	0.684	0.366	SGN 2	Pnmal1
Cd2ap	0.000146492	0.187731	0.842	0.684	SGN 2	Cd2ap
Ift57	0.000148502	0.218889	0.947	0.588	SGN 2	Ift57
Ntng22	0.000148796	0.181837	1	0.837	SGN 2	Ntng2
X1810041L15Rik2	0.000152566	0.261688	1	0.741	SGN 2	X1810041L15Rik
Mbd2	0.000154443	0.106279	0.632	0.405	SGN 2	Mbd2
Ift140	0.000174496	0.153798	0.789	0.536	SGN 2	Ift140
Kif3c	0.000186742	0.116615	0.789	0.967	SGN 2	Kif3c
Hbegf2	0.000202976	0.175745	1	0.595	SGN 2	Hbegf
Ptprd	0.000211848	0.193294	0.895	0.521	SGN 2	Ptprd
AI504432	0.000214126	0.127835	0.368	0.046	SGN 2	AI504432
Kat6b	0.00021905	0.180112	0.737	0.573	SGN 2	Kat6b
Rnf2	0.000231035	0.361274	1	0.893	SGN 2	Rnf2
Kctd10	0.000235001	0.138497	0.842	0.654	SGN 2	Kctd10
Tbc1d1	0.000237746	0.133605	0.579	0.168	SGN 2	Tbc1d1
Mtm1	0.000247889	0.160683	0.684	0.362	SGN 2	Mtm1
Palmd2	0.00025022	0.313306	0.947	0.819	SGN 2	Palmd
Nek9	0.000271947	0.236514	0.947	0.702	SGN 2	Nek9
Fdxr	0.000283613	0.118201	0.579	0.512	SGN 2	Fdxr
Polr3a	0.000285114	0.226137	0.895	0.78	SGN 2	Polr3a
X2610301B20Rik	0.000285609	0.331383	1	0.928	SGN 2	X2610301B20Rik
Pard3	0.000296377	0.206757	0.895	0.845	SGN 2	Pard3
Atp4a	0.00029689	0.138943	0.263	0.048	SGN 2	Atp4a
Atic	0.000297971	0.137205	1	0.928	SGN 2	Atic
Acpp	0.000306963	0.136578	0.263	0.031	SGN 2	Acpp
Tmem151b	0.000313228	0.149611	0.947	0.797	SGN 2	Tmem151b
Yipf2	0.000313353	0.147782	0.684	0.425	SGN 2	Yipf2
Lrrc17	0.00031569	0.12936	0.211	0.122	SGN 2	Lrrc17
Zfp622	0.000326667	0.175997	1	0.948	SGN 2	Zfp622
Cog7	0.000328786	0.269385	1	0.867	SGN 2	Cog7
Gtf3c5	0.000331226	0.166644	0.947	0.647	SGN 2	Gtf3c5
Smim3	0.000334051	0.166153	0.526	0.373	SGN 2	Smim3
Tmem104	0.00033814	0.170815	0.842	0.479	SGN 2	Tmem104
Adcy23	0.000347985	0.294385	0.789	0.481	SGN 2	Adcy2
Capn5	0.000349987	0.241134	0.842	0.66	SGN 2	Capn5
Zdhhc12	0.000364804	0.11862	0.632	0.364	SGN 2	Zdhhc12
Kif13a	0.0003828	0.261727	0.895	0.83	SGN 2	Kif13a
Me2	0.000385446	0.21121	0.947	0.845	SGN 2	Me2
Gpx8	0.000391408	0.209521	1	0.747	SGN 2	Gpx8
Zbed3	0.000401039	0.136662	1	0.736	SGN 2	Zbed3
Tmem64	0.000403214	0.206044	0.947	0.752	SGN 2	Tmem64
Kcnmb4	0.000408671	0.122743	0.895	0.688	SGN 2	Kcnmb4
Zfp7042	0.000425656	0.275213	1	0.725	SGN 2	Zfp704
Ybx3	0.00042861	0.148941	1	0.939	SGN 2	Ybx3
Usp30	0.000435216	0.148013	1	0.664	SGN 2	Usp30
Cbx4	0.000436547	0.214444	1	0.891	SGN 2	Cbx4
Sgk3	0.000442415	0.222014	0.632	0.296	SGN 2	Sgk3
Slc44a1	0.000449562	0.286302	0.895	0.832	SGN 2	Slc44a1
Bod1l	0.000464102	0.226874	0.947	0.998	SGN 2	Bod1l
Vav31	0.000483427	0.265861	0.579	0.294	SGN 2	Vav3
Irak1	0.000484773	0.213106	1	0.854	SGN 2	Irak1
Tppp	0.000501419	0.257577	0.947	0.736	SGN 2	Tppp
D630045J12Rik	0.000524393	0.289046	1	0.891	SGN 2	D630045J12Rik
St8sia52	0.000540989	0.274467	1	0.885	SGN 2	St8sia5
Lrrc75a	0.000543387	0.192444	0.684	0.29	SGN 2	Lrrc75a
Smarcc1	0.00054505	0.242771	1	0.908	SGN 2	Smarcc1
Vrk1	0.000556254	0.240162	0.895	0.688	SGN 2	Vrk1
Igsf11	0.000560816	0.221327	0.474	0.133	SGN 2	Igsf1
Vat1l3	0.000591477	0.295326	0.842	0.466	SGN 2	Vat1l
Tmtc2	0.000596141	0.221053	0.789	0.671	SGN 2	Tmtc2
Vkorc1	0.000596207	0.188621	0.947	0.837	SGN 2	Vkorc1
Ccrn4l	0.000615451	0.27172	1	0.904	SGN 2	Ccrn4l
Nyap22	0.000624876	0.214801	1	0.861	SGN 2	Nyap2
Mettl20	0.000661719	0.11662	0.211	0.157	SGN 2	Mettl20
Cdh42	0.000663869	0.282196	0.947	0.782	SGN 2	Cdh4
Aldh6a1	0.000669942	0.248854	0.895	0.608	SGN 2	Aldh6a1
Alms1	0.00067321	0.117849	0.526	0.447	SGN 2	Alms1
Gnpda21	0.000679207	0.307969	0.947	0.802	SGN 2	Gnpda2
Tmod3	0.000681124	0.223613	1	0.854	SGN 2	Tmod3
Camk2n12	0.000686787	0.175689	1	0.76	SGN 2	Camk2n1
Yipf6	0.000689427	0.269401	0.947	0.867	SGN 2	Yipf6
Ankfy1	0.000697389	0.235447	0.895	0.806	SGN 2	Ankfy1
Eif2d	0.000706733	0.10322	0.684	0.856	SGN 2	Eif2d
Prr131	0.000708852	0.191112	1	0.898	SGN 2	Prr13
Frmd4a	0.000717338	0.29786	1	0.943	SGN 2	Frmd4a
Atp13a33	0.000719728	0.227254	1	0.808	SGN 2	Atp13a3
X6530402F18Rik3	0.000735622	0.156458	1	0.83	SGN 2	X6530402F18Rik
Socs2	0.000751793	0.221432	1	0.915	SGN 2	Socs2
Junb1	0.000757682	0.259832	1	0.904	SGN 2	Junb
Coro1a	0.000773234	0.193854	0.895	0.514	SGN 2	Coro1a
Aff31	0.00077734	0.219917	0.895	0.601	SGN 2	Aff3
Amotl2	0.000778291	0.185034	0.842	0.704	SGN 2	Amotl2
Insig2	0.000780674	0.306761	0.789	0.706	SGN 2	Insig2
Gstm7	0.000786965	0.138006	0.579	0.222	SGN 2	Gstm7
Sik1	0.00080139	0.143399	1	0.939	SGN 2	Sik1
Cpne32	0.000812563	0.241785	1	0.867	SGN 2	Cpne3
Dtnb	0.000818074	0.207308	0.947	0.869	SGN 2	Dtnb
Fzd1	0.000820298	0.220654	0.737	0.68	SGN 2	Fzd1
Setd7	0.000825601	0.134914	0.789	0.595	SGN 2	Setd7
Ubxn2b	0.000837906	0.26889	1	0.773	SGN 2	Ubxn2b
Lrrn2	0.000839684	0.159879	0.947	0.654	SGN 2	Lrrn2
Tdrd3	0.000855013	0.251562	1	0.861	SGN 2	Tdrd3
Tmem165	0.000855111	0.290107	0.947	0.867	SGN 2	Tmem165
Gtpbp4	0.000877632	0.186009	1	0.917	SGN 2	Gtpbp4
Pbx3	0.000906143	0.230903	1	0.95	SGN 2	Pbx3
Ggct1	0.000917638	0.160778	1	0.743	SGN 2	Ggct
Eya4	0.000939013	0.206378	0.947	0.765	SGN 2	Eya4
Tns3	0.000958867	0.105711	0.895	0.553	SGN 2	Tns3
Zxda	0.000968988	0.132033	0.421	0.342	SGN 2	Zxda
Gga2	0.000982428	0.148367	0.737	0.532	SGN 2	Gga2
Phf10	0.000992116	0.152727	0.579	0.399	SGN 2	Phf10
Rapgef5	0.00101138	0.258047	1	0.906	SGN 2	Rapgef5
Adk	0.00104442	0.238909	0.947	0.891	SGN 2	Adk
Ephb11	0.00104584	0.299338	1	0.891	SGN 2	Ephb1
Man1c1	0.00106549	0.13298	0.684	0.449	SGN 2	Man1c1
Ss18	0.00109544	0.194823	1	0.819	SGN 2	Ss18
Grik4	0.00117358	0.166068	0.895	0.571	SGN 2	Grik4
Tmem219	0.00117621	0.103021	0.842	0.778	SGN 2	Tmem219
Xpo7	0.00117747	0.209568	1	0.802	SGN 2	Xpo7
Mfsd10	0.00118594	0.126979	0.947	0.693	SGN 2	Mfsd10
Dus4l	0.00120678	0.136272	0.421	0.205	SGN 2	Dus4l
Arsa	0.0012094	0.134501	1	0.719	SGN 2	Arsa
Cd151	0.00121444	0.171518	1	0.906	SGN 2	Cd151
Rrm2b	0.00123461	0.154572	1	0.769	SGN 2	Rrm2b
Nek8	0.00124797	0.114551	0.632	0.229	SGN 2	Nek8
Slc2a13	0.0012505	0.177885	0.421	0.211	SGN 2	Slc2a13
Pdcl3	0.00128046	0.201683	1	0.939	SGN 2	Pdcl3
Exoc8	0.00131421	0.211112	0.789	0.634	SGN 2	Exoc8
Frat13	0.00133036	0.178307	1	0.806	SGN 2	Frat1
Rbm48	0.00133951	0.192077	0.789	0.425	SGN 2	Rbm48
Zmym2	0.00135575	0.24279	0.895	0.965	SGN 2	Zmym2
G6pc3	0.00138588	0.210712	1	0.924	SGN 2	G6pc3
Stk33	0.00139989	0.136543	0.474	0.148	SGN 2	Stk33
Anxa7	0.00140313	0.278504	1	0.943	SGN 2	Anxa7
Wwc2	0.00140487	0.113055	0.789	0.429	SGN 2	Wwc2
Arhgap251	0.00141067	0.154184	0.474	0.155	SGN 2	Arhgap25
Morc3	0.00147511	0.254214	0.842	0.71	SGN 2	Morc3
Wdr55	0.00148249	0.155781	0.789	0.678	SGN 2	Wdr55
Ddah2	0.00149233	0.169528	0.947	0.998	SGN 2	Ddah2
Ankra2	0.00149986	0.138144	1	0.911	SGN 2	Ankra2
Fgf12	0.00150639	0.394158	0.947	0.852	SGN 2	Fgf1
Bace2	0.00152872	0.145913	0.421	0.163	SGN 2	Bace2
Fntb	0.00154571	0.220132	1	0.95	SGN 2	Fntb
Unc13b	0.00160257	0.195382	0.842	0.471	SGN 2	Unc13b
Ankrd44	0.00163009	0.152829	0.526	0.222	SGN 2	Ankrd44
Rspry1	0.00165804	0.153817	1	0.806	SGN 2	Rspry1
Spry41	0.00174228	0.213788	0.895	0.577	SGN 2	Spry4
Cdk15	0.00174351	0.182424	0.684	0.532	SGN 2	Cdk15
Plekhm3	0.00179701	0.181846	1	0.739	SGN 2	Plekhm3
Bdnf	0.00187091	0.157841	0.526	0.224	SGN 2	Bdnf
Ero1l	0.00187274	0.143668	1	0.834	SGN 2	Ero1l
Syngr13	0.00190457	0.216553	1	0.847	SGN 2	Syngr1
Dcaf4	0.00190462	0.200035	0.842	0.763	SGN 2	Dcaf4
Tmem177	0.00196236	0.215192	0.579	0.257	SGN 2	Tmem177
Odf2	0.00197803	0.178344	0.895	0.837	SGN 2	Odf2
Rars	0.00201998	0.290247	1	0.95	SGN 2	Rars
Msl2	0.00203947	0.149548	0.579	0.342	SGN 2	Msl2
Rxrb	0.00208222	0.117772	0.895	0.837	SGN 2	Rxrb
Fam102b3	0.00212139	0.1917	0.947	0.577	SGN 2	Fam102b
H2.Ke6	0.00212633	0.163581	1	0.924	SGN 2	H2.Ke6
Kdm7a	0.00215543	0.249775	0.947	0.747	SGN 2	Kdm7a
B3glct	0.0021711	0.157215	0.895	0.68	SGN 2	B3glct
Tcf20	0.00222826	0.143027	0.947	0.88	SGN 2	Tcf20
Dmwd	0.00227859	0.167486	0.947	0.893	SGN 2	Dmwd
Slc25a27	0.002316	0.249437	1	0.922	SGN 2	Slc25a27
Map2k1	0.00245464	0.249984	1	0.932	SGN 2	Map2k1
Plxdc22	0.00247494	0.193411	1	0.913	SGN 2	Plxdc2
Cnot2	0.00249042	0.275923	1	0.948	SGN 2	Cnot2
Map2k5	0.00253382	0.273202	1	0.889	SGN 2	Map2k5
Bbs4	0.00257402	0.282728	1	0.893	SGN 2	Bbs4
Pcnxl4	0.0025807	0.234801	0.947	0.832	SGN 2	Pcnxl4
Rad50	0.00258177	0.161266	0.737	0.532	SGN 2	Rad50
Tsc2	0.00260672	0.213792	1	0.946	SGN 2	Tsc2
Palm23	0.00262101	0.206397	0.895	0.636	SGN 2	Palm2
Adrbk1	0.00262775	0.159656	0.895	0.841	SGN 2	Adrbk1
Cspg5	0.00267119	0.121122	0.789	0.447	SGN 2	Cspg5
Ypel2	0.00269322	0.108691	0.895	0.508	SGN 2	Ypel2
X4831440E17Rik	0.00278389	0.105022	0.316	0.146	SGN 2	X4831440E17Rik
Cpt1c	0.00284181	0.196406	1	0.926	SGN 2	Cpt1c
Ano3	0.00285648	0.222407	1	0.826	SGN 2	Ano3
Pcdh92	0.00292937	0.130441	0.947	0.566	SGN 2	Pcdh9
Fbxo10	0.002962	0.110393	0.526	0.383	SGN 2	Fbxo10
Pcnx	0.0030778	0.210138	1	0.928	SGN 2	Pcnx
Rnf169	0.00309842	0.122164	0.474	0.327	SGN 2	Rnf169
Klf9	0.00314812	0.11525	0.789	0.61	SGN 2	Klf9
Fam124a2	0.00315977	0.203408	0.895	0.584	SGN 2	Fam124a
Kctd2	0.00321584	0.190116	0.842	0.741	SGN 2	Kctd2
Zfp462	0.00327292	0.101425	0.842	0.71	SGN 2	Zfp462
Rnaseh2b	0.00327682	0.168742	0.895	0.671	SGN 2	Rnaseh2b
Cyb5611	0.00331528	0.25918	0.947	0.793	SGN 2	Cyb561
Atr	0.00339791	0.173224	0.632	0.542	SGN 2	Atr
Fam78b1	0.00345492	0.217146	0.789	0.658	SGN 2	Fam78b
Nedd4l	0.00350491	0.168369	0.842	0.763	SGN 2	Nedd4l
Pggt1b	0.00351561	0.11419	0.579	0.501	SGN 2	Pggt1b
Fbxo4	0.00354746	0.174669	0.737	0.394	SGN 2	Fbxo4
Cxxc41	0.00355896	0.239739	1	0.895	SGN 2	Cxxc4
Dtx3l1	0.00362134	0.160189	0.474	0.362	SGN 2	Dtx3l
X9830147E19Rik	0.00369388	0.132484	0.474	0.237	SGN 2	X9830147E19Rik
Sin3a	0.00371203	0.160726	0.789	0.634	SGN 2	Sin3a
Cacna1b1	0.00384622	0.234908	0.947	0.813	SGN 2	Cacna1b
Lrrtm12	0.00385774	0.173054	0.842	0.895	SGN 2	Lrrtm1
Dstyk	0.00387194	0.169623	1	0.76	SGN 2	Dstyk
Eml3	0.00387955	0.1292	0.842	0.54	SGN 2	Eml3
Tpm4	0.00390395	0.201219	1	0.78	SGN 2	Tpm4
Gadd45g	0.00407149	0.170105	0.947	0.771	SGN 2	Gadd45g
Zeb11	0.0040815	0.218228	0.947	0.776	SGN 2	Zeb1
Rnf165	0.00415412	0.102136	0.842	0.46	SGN 2	Rnf165
Cdc42ep4	0.00419632	0.137934	0.842	0.542	SGN 2	Cdc42ep4
Dirc2	0.00421279	0.239201	1	0.935	SGN 2	Dirc2
Tbcd	0.00422586	0.244527	1	0.946	SGN 2	Tbcd
Spen	0.00423923	0.153699	0.947	0.874	SGN 2	Spen
Ehd4	0.00431071	0.10998	0.474	0.294	SGN 2	Ehd4
Dlc1	0.0043247	0.18498	0.947	0.691	SGN 2	Dlc1
X2610305D13Rik	0.00434694	0.120508	0.474	0.137	SGN 2	X2610305D13Rik
Cbl	0.00436205	0.119311	0.632	0.346	SGN 2	Cbl
Pibf1	0.00443945	0.14662	0.947	0.63	SGN 2	Pibf1
Recql	0.00446863	0.132351	0.895	0.603	SGN 2	Recql
Slc25a40	0.00450642	0.184272	0.895	0.741	SGN 2	Slc25a40
Sirpa	0.00451069	0.199881	0.737	0.486	SGN 2	Sirpa
Trim27	0.00479087	0.147218	1	0.854	SGN 2	Trim27
Nhsl1	0.00480421	0.165646	1	0.847	SGN 2	Nhsl1
Zfp874a	0.00490141	0.174895	0.579	0.331	SGN 2	Zfp874a
BC018242	0.00502349	0.119636	1	0.93	SGN 2	BC018242
Epb4.1l5	0.00506178	0.170322	0.684	0.59	SGN 2	Epb4.1l5
Tmem29	0.00507338	0.261881	0.947	0.867	SGN 2	Tmem29
Trim24	0.00508399	0.168372	0.737	0.662	SGN 2	Trim24
Arid5b	0.00508507	0.128116	0.684	0.575	SGN 2	Arid5b
Krba1	0.00525036	0.15106	0.895	0.841	SGN 2	Krba1
Med26	0.00528284	0.119262	0.737	0.39	SGN 2	Med26
Shmt2	0.00533157	0.149667	0.789	0.706	SGN 2	Shmt2
Nrp11	0.00543363	0.15008	0.842	0.449	SGN 2	Nrp1
Kdm4b	0.00554363	0.128222	1	0.841	SGN 2	Kdm4b
Snhg1	0.00555304	0.140748	1	0.941	SGN 2	Snhg1
Fam171a1	0.00572897	0.230338	1	0.935	SGN 2	Fam171a1
AW551984	0.00579259	0.172065	0.421	0.12	SGN 2	AW551984
Mllt3	0.00595203	0.20136	1	0.937	SGN 2	Mllt3
Pik3cd	0.00603163	0.161161	1	0.887	SGN 2	Pik3cd
Tmem229a3	0.00603629	0.266933	1	0.819	SGN 2	Tmem229a
Smc5	0.00607796	0.146828	1	0.85	SGN 2	Smc5
Rrs1	0.00610019	0.10294	0.842	0.732	SGN 2	Rrs1
Mms19	0.00628114	0.198063	1	0.937	SGN 2	Mms19
X1110034G24Rik	0.00642281	0.147972	0.842	0.619	SGN 2	X1110034G24Rik
Tsr2	0.00645477	0.183197	1	0.928	SGN 2	Tsr2
Pex7	0.00657907	0.21046	1	0.83	SGN 2	Pex7
Cpd	0.00661765	0.217072	0.895	0.702	SGN 2	Cpd
Arhgef283	0.00662314	0.149899	0.789	0.403	SGN 2	Arhgef28
Pold4	0.00679532	0.108363	0.947	0.782	SGN 2	Pold4
Nebl	0.00683185	0.120667	0.526	0.281	SGN 2	Nebl
Alkbh1	0.00693087	0.176284	0.579	0.505	SGN 2	Alkbh1
Ptrh2	0.00698272	0.221105	1	0.919	SGN 2	Ptrh2
Zbtb34	0.00699148	0.110043	0.737	0.342	SGN 2	Zbtb34
Ddx11	0.00739638	0.106708	0.263	0.096	SGN 2	Ddx11
Ikzf2	0.00743058	0.111184	0.421	0.2	SGN 2	Ikzf2
Palld	0.00745124	0.129483	0.684	0.298	SGN 2	Palld
Tec	0.00747999	0.143668	0.579	0.264	SGN 2	Tec
Rxrg3	0.00748721	0.224021	0.737	0.342	SGN 2	Rxrg
Cnpy4	0.00751981	0.153788	0.632	0.479	SGN 2	Cnpy4
Cd320	0.00753493	0.113438	0.789	0.876	SGN 2	Cd320
Ascc3	0.00755992	0.194699	0.895	0.717	SGN 2	Ascc3
Eml5	0.00764159	0.185754	0.947	0.786	SGN 2	Eml5
Sgpp1	0.00768556	0.160524	0.947	0.63	SGN 2	Sgpp1
Zfp800	0.0078044	0.16825	0.947	0.706	SGN 2	Zfp800
Ska2	0.00780882	0.128677	0.737	0.597	SGN 2	Ska2
Ebpl	0.007948	0.145643	0.842	0.621	SGN 2	Ebpl
Fam219b	0.00796242	0.204996	0.895	0.778	SGN 2	Fam219b
Ell2	0.00797744	0.144701	0.579	0.27	SGN 2	Ell2
Cmtm4	0.00813535	0.153651	0.684	0.512	SGN 2	Cmtm4
Larp6	0.0081505	0.147794	0.842	0.739	SGN 2	Larp6
Med13l	0.00815312	0.152404	0.947	0.826	SGN 2	Med13l
Pygo2	0.00817595	0.154227	1	0.847	SGN 2	Pygo2
Usp311	0.00825339	0.187846	1	0.904	SGN 2	Usp31
Pot1a	0.00825622	0.125227	1	0.786	SGN 2	Pot1a
Tmem101	0.00831373	0.123339	0.947	0.754	SGN 2	Tmem101
Akap7	0.00840297	0.144152	0.842	0.532	SGN 2	Akap7
Hes1	0.0084863	0.175454	0.737	0.495	SGN 2	Hes1
Sap30	0.00849671	0.110814	0.632	0.54	SGN 2	Sap30
Pcdh101	0.0085927	0.121292	1	0.76	SGN 2	Pcdh10
Adi1	0.00859778	0.210143	0.895	0.669	SGN 2	Adi1
Bin3	0.00862392	0.169618	0.895	0.651	SGN 2	Bin3
Ints8	0.00870531	0.179787	0.947	0.769	SGN 2	Ints8
Qsox2	0.0087172	0.11596	0.684	0.614	SGN 2	Qsox2
Tbl1x	0.00875366	0.166355	0.895	0.566	SGN 2	Tbl1x
Gmppa	0.00875492	0.148167	0.947	0.852	SGN 2	Gmppa
Dnajc3	0.0087822	0.12954	1	0.758	SGN 2	Dnajc3
Metrnl	0.00882461	0.192744	0.947	0.889	SGN 2	Metrnl
Sh3gl1	0.00896156	0.181964	1	0.95	SGN 2	Sh3gl1
Donson	0.00896211	0.153688	0.789	0.545	SGN 2	Donson
Slc1a4	0.00917973	0.23644	0.895	0.76	SGN 2	Slc1a4
Smyd3	0.0093557	0.188492	0.789	0.593	SGN 2	Smyd3
X2610203C20Rik	0.00936208	0.126136	0.421	0.233	SGN 2	X2610203C20Rik
Usb1	0.00941086	0.139266	0.684	0.475	SGN 2	Usb1
Avl9	0.00943601	0.174298	0.895	0.638	SGN 2	Avl9
Lrrc57	0.00955308	0.192394	0.842	0.765	SGN 2	Lrrc57
Slc25a38	0.00977471	0.152431	0.895	0.793	SGN 2	Slc25a38
Pde3b	0.00994148	0.150713	0.579	0.438	SGN 2	Pde3b
